# Supplementary material for: Mechanistic basis of ligand efficacy in the calcium‐activated chloride channel TMEM16A
Source: EMBO J. 2023 Nov 20;42(24):e115030. doi: 10.15252/embj.2023115030 (PMC10711664; doi:10.15252/embj.2023115030)
Supplement: Supplementary file 4 — Source Data for Figure 1 [file EMBJ-42-e115030-s006.zip]

Archive with 6 entries (5 files):
- Fig1/
- Fig1/fig1b.xlsx
- Fig1/fig1c.xlsx
- Fig1/fig1d.xlsx
- Fig1/fig1e.xlsx
- Fig1/fig1f.xlsx
