# Supplementary material for: Mechanistic basis of ligand efficacy in the calcium‐activated chloride channel TMEM16A
Source: EMBO J. 2023 Nov 20;42(24):e115030. doi: 10.15252/embj.2023115030 (PMC10711664; doi:10.15252/embj.2023115030)
Supplement: Supplementary file 4 — Source Data for Figure 1 [file EMBJ-42-e115030-s006.zip › Fig1/fig1b.xlsx]

## Sheet: fig1b_VV
[Ca2+]i (M)	Po	sem	n
1e-11	0	0	8
2e-07	0.026	0.003	8
4e-07	0.099	0.01	8
8e-07	0.212	0.015	8
2e-06	0.483	0.029	8
4e-06	0.596	0.029	8
1.5e-05	0.656	0.029	8

## Sheet: fig1b_AA
[Ca2+]i (M)	Po	sem	n
1e-11	0.001	0.001	5
2e-07	0.033	0.004	5
4e-07	0.088	0.007	5
8e-07	0.177	0.013	5
2e-06	0.35	0.025	5
4e-06	0.483	0.028	5
1.5e-05	0.609	0.032	5
5e-05	0.652	0.035	5
