# Supplementary material for: Mechanistic basis of ligand efficacy in the calcium‐activated chloride channel TMEM16A
Source: EMBO J. 2023 Nov 20;42(24):e115030. doi: 10.15252/embj.2023115030 (PMC10711664; doi:10.15252/embj.2023115030)
Supplement: Supplementary file 4 — Source Data for Figure 1 [file EMBJ-42-e115030-s006.zip › Fig1/fig1c.xlsx]

## Sheet: fig1c
	EC50 (M)	EC50_se	nh	nh_se
WT	2.77e-07	1.83e-08	1.95	0.22
L647V/I733V	1.18e-06	4.25e-08	1.78	0.09
L647A/I733A	1.80e-06	4.43e-08	1.25	0.03
