# Supplementary material for: Mechanistic basis of ligand efficacy in the calcium‐activated chloride channel TMEM16A
Source: EMBO J. 2023 Nov 20;42(24):e115030. doi: 10.15252/embj.2023115030 (PMC10711664; doi:10.15252/embj.2023115030)
Supplement: Supplementary file 4 — Source Data for Figure 1 [file EMBJ-42-e115030-s006.zip › Fig1/fig1d.xlsx]

## Sheet: fig1d_VV
Po	Var/Imax (pA)
0.00329477	-0.000642949
0.00329709	-0.000642367
0.00330173	-0.000641284
0.00330869	-0.000639623
0.00331795	-0.000637465
0.00332951	-0.000634757
0.00334336	-0.000631469
0.00335946	-0.000627681
0.00337782	-0.000623378
0.00339839	-0.000618538
0.00342117	-0.000613211
0.00344612	-0.000607376
0.00347322	-0.000601062
0.00350243	-0.000594306
0.00353372	-0.000586991
0.00356705	-0.00057932
0.00360239	-0.000571189
0.0036397	-0.000562641
0.00367893	-0.000553691
0.00372004	-0.000544353
0.00376298	-0.000534613
0.00380771	-0.000524607
0.00385418	-0.000514269
0.00390234	-0.000503632
0.00395214	-0.000492686
0.00400352	-0.000481515
0.00405643	-0.000470092
0.00411082	-0.000458487
0.00416663	-0.00044668
0.0042238	-0.000434756
0.00428228	-0.000422698
0.00434201	-0.00041048
0.00440293	-0.000398238
0.00446498	-0.000385974
0.00452811	-0.000373613
0.00459225	-0.000361282
0.00465735	-0.000348983
0.00472335	-0.000336769
0.00479019	-0.000324655
0.00485781	-0.000312625
0.00492616	-0.0003008
0.00499517	-0.000289158
0.00506479	-0.000277738
0.00513496	-0.000266532
0.00520564	-0.000255563
0.00527675	-0.000244874
0.00534826	-0.000234511
0.00542011	-0.000224428
0.00549223	-0.00021475
0.0055646	-0.000205461
0.00563714	-0.000196525
0.00570983	-0.000187986
0.0057826	-0.00017993
0.00585541	-0.000172278
0.00592822	-0.000165007
0.00600097	-0.00015827
0.00607364	-0.000151984
0.00614618	-0.000146139
0.00621854	-0.00014076
0.0062907	-0.000135895
0.00636261	-0.000131475
0.00643423	-0.000127566
0.00650554	-0.000124066
0.00657649	-0.000121131
0.00664707	-0.000118551
0.00671723	-0.000116427
0.00678695	-0.000114694
0.0068562	-0.000113377
0.00692496	-0.000112412
0.00699319	-0.000111837
0.00706088	-0.000111553
0.00712801	-0.000111671
0.00719455	-0.000111989
0.00726048	-0.000112634
0.00732579	-0.000113467
0.00739046	-0.000114449
0.00745447	-0.000115779
0.0075178	-0.000117017
0.00758045	-0.000118395
0.0076424	-0.000119814
0.00770364	-0.000121222
0.00776416	-0.000122585
0.00782394	-0.000123892
0.00788299	-0.000125105
0.00794129	-0.000126155
0.00799883	-0.000127012
0.00805562	-0.000127638
0.00811164	-0.000127979
0.0081669	-0.000128027
0.00822138	-0.000127661
0.00827509	-0.000126966
0.00832802	-0.000125814
0.00838018	-0.000124241
0.00843156	-0.000122192
0.00848217	-0.000119602
0.008532	-0.000116407
0.00858106	-0.000112681
0.00862934	-0.000108362
0.00867686	-0.000103382
0.00872362	-9.77553e-05
0.00876962	-9.14746e-05
0.00881486	-8.4489e-05
0.00885935	-7.68577e-05
0.00890309	-6.83828e-05
0.0089461	-5.92039e-05
0.00898837	-4.9288e-05
0.00902992	-3.86345e-05
0.00907075	-2.72532e-05
0.00911086	-1.5159e-05
0.00915028	-2.30305e-06
0.009189	1.13193e-05
0.00922703	2.55749e-05
0.00926438	4.05592e-05
0.00930106	5.62956e-05
0.00933709	7.27099e-05
0.00937246	8.97582e-05
0.00940719	0.000107464
0.0094413	0.000125724
0.00947478	0.000144655
0.00950765	0.000164158
0.00953992	0.000184159
0.0095716	0.000204683
0.00960271	0.000225706
0.00963324	0.000247169
0.00966322	0.000269047
0.00969266	0.000291302
0.00972156	0.000313814
0.00974994	0.000336739
0.00977781	0.000359903
0.00980518	0.000383278
0.00983205	0.000406893
0.00985845	0.000430624
0.00988439	0.000454486
0.00990987	0.000478382
0.0099349	0.000502381
0.0099595	0.000526353
0.00998368	0.000550244
0.0100075	0.000574055
0.0100308	0.000597847
0.0100538	0.000621513
0.0100764	0.000644983
0.0100986	0.000668248
0.0101205	0.00069132
0.010142	0.000714133
0.0101632	0.000736655
0.0101841	0.000758916
0.0102046	0.000780841
0.0102249	0.000802325
0.0102448	0.000823493
0.0102645	0.000844292
0.0102838	0.00086469
0.0103029	0.000884639
0.0103218	0.00090418
0.0103404	0.00092322
0.0103587	0.000941867
0.0103769	0.000960088
0.0103948	0.000977776
0.0104124	0.000995033
0.0104299	0.00101181
0.0104472	0.00102813
0.0104642	0.00104397
0.0104811	0.0010593
0.0104978	0.00107417
0.0105143	0.00108865
0.0105307	0.00110268
0.0105468	0.00111624
0.0105629	0.00112936
0.0105787	0.00114208
0.0105945	0.00115436
0.01061	0.00116626
0.0106255	0.00117772
0.0106408	0.00118872
0.010656	0.00119943
0.0106711	0.0012098
0.010686	0.0012198
0.0107009	0.00122954
0.0107156	0.00123895
0.0107302	0.00124807
0.0107447	0.00125692
0.0107591	0.00126545
0.0107734	0.00127377
0.0107877	0.00128186
0.0108018	0.00128971
0.0108158	0.00129738
0.0108298	0.00130488
0.0108437	0.00131216
0.0108575	0.0013193
0.0108712	0.00132622
0.0108848	0.00133306
0.0108984	0.00133979
0.0109119	0.00134643
0.0109253	0.00135295
0.0109386	0.0013594
0.0109519	0.00136577
0.0109651	0.00137206
0.0109782	0.00137826
0.0109913	0.00138453
0.0110043	0.00139047
0.0110172	0.00139665
0.01103	0.00140275
0.0110428	0.00140881
0.0110556	0.00141488
0.0110683	0.00142092
0.0110809	0.00142702
0.0110934	0.00143308
0.0111059	0.00143912
0.0111183	0.0014452
0.0111307	0.00145126
0.011143	0.0014573
0.0111553	0.00146331
0.0111674	0.00146929
0.0111796	0.00147538
0.0111916	0.00148138
0.0112036	0.00148742
0.0112156	0.00149343
0.0112275	0.00149943
0.0112393	0.00150539
0.0112511	0.00151126
0.0112628	0.00151711
0.0112745	0.00152293
0.0112861	0.00152866
0.0112976	0.00153435
0.0113091	0.00154001
0.0113206	0.00154556
0.011332	0.001551
0.0113433	0.00155633
0.0113546	0.00156161
0.0113658	0.00156673
0.011377	0.00157173
0.0113881	0.00157662
0.0113991	0.00158132
0.0114102	0.00158586
0.0114211	0.00159023
0.011432	0.00159443
0.0114429	0.00159846
0.0114537	0.00160229
0.0114645	0.00160591
0.0114752	0.00160926
0.0114859	0.00161241
0.0114966	0.0016153
0.0115071	0.00161801
0.0115177	0.00162041
0.0115282	0.00162257
0.0115387	0.0016244
0.0115491	0.00162593
0.0115595	0.00162718
0.0115698	0.00162811
0.0115802	0.00162874
0.0115904	0.00162906
0.0116007	0.0016291
0.0116109	0.0016288
0.0116211	0.00162813
0.0116312	0.00162714
0.0116413	0.00162584
0.0116514	0.00162419
0.0116615	0.00162218
0.0116715	0.00161983
0.0116815	0.00161712
0.0116915	0.00161409
0.0117015	0.00161078
0.0117114	0.00160704
0.0117213	0.001603
0.0117312	0.00159865
0.011741	0.00159397
0.0117509	0.00158896
0.0117607	0.00158363
0.0117705	0.00157804
0.0117803	0.00157213
0.0117901	0.00156594
0.0117999	0.00155947
0.0118096	0.0015528
0.0118193	0.00154584
0.0118291	0.00153866
0.0118388	0.0015312
0.0118485	0.00152358
0.0118582	0.00151576
0.0118678	0.0015078
0.0118775	0.0014997
0.0118872	0.00149146
0.0118968	0.00148308
0.0119065	0.00147457
0.0119161	0.00146603
0.0119257	0.00145741
0.0119354	0.00144877
0.011945	0.0014401
0.0119546	0.00143144
0.0119642	0.0014228
0.0119738	0.00141422
0.0119834	0.00140572
0.011993	0.00139725
0.0120026	0.00138889
0.0120121	0.00138065
0.0120217	0.00137257
0.0120313	0.00136463
0.0120409	0.00135701
0.0120504	0.00134956
0.01206	0.00134237
0.0120695	0.00133541
0.0120791	0.00132876
0.0120886	0.00132241
0.0120982	0.00131635
0.0121077	0.00131066
0.0121172	0.00130531
0.0121268	0.00130038
0.0121363	0.0012958
0.0121458	0.00129166
0.0121553	0.0012879
0.0121648	0.00128456
0.0121743	0.00128166
0.0121837	0.00127924
0.0121932	0.0012773
0.0122027	0.00127586
0.0122121	0.00127488
0.0122216	0.00127442
0.012231	0.00127447
0.0122404	0.00127504
0.0122498	0.00127609
0.0122592	0.00127765
0.0122686	0.0012797
0.012278	0.00128226
0.0122873	0.00128536
0.0122966	0.00128891
0.012306	0.00129298
0.0123153	0.00129751
0.0123245	0.00130252
0.0123338	0.00130802
0.0123431	0.00131393
0.0123523	0.00132029
0.0123615	0.00132714
0.0123707	0.00133437
0.0123798	0.00134198
0.012389	0.00134998
0.0123981	0.00135831
0.0124072	0.00136699
0.0124163	0.00137601
0.0124253	0.00138523
0.0124344	0.00139477
0.0124434	0.00140449
0.0124523	0.00141447
0.0124613	0.00142463
0.0124702	0.00143493
0.0124791	0.00144536
0.0124879	0.00145589
0.0124968	0.00146649
0.0125056	0.0014771
0.0125144	0.00148772
0.0125231	0.00149835
0.0125318	0.00150891
0.0125405	0.00151938
0.0125492	0.00152974
0.0125578	0.00153999
0.0125664	0.00155004
0.012575	0.00155988
0.0125835	0.00156948
0.012592	0.00157881
0.0126005	0.00158786
0.012609	0.00159658
0.0126174	0.00160492
0.0126257	0.00161291
0.0126341	0.00162048
0.0126424	0.00162767
0.0126507	0.00163442
0.012659	0.00164071
0.0126672	0.00164653
0.0126754	0.00165182
0.0126835	0.00165659
0.0126916	0.00166087
0.0126997	0.00166458
0.0127078	0.00166773
0.0127158	0.00167036
0.0127238	0.00167244
0.0127318	0.00167392
0.0127397	0.00167481
0.0127476	0.00167513
0.0127555	0.00167488
0.0127634	0.00167403
0.0127712	0.00167254
0.012779	0.00167048
0.0127867	0.00166788
0.0127944	0.00166477
0.0128021	0.00166107
0.0128098	0.00165683
0.0128174	0.00165202
0.012825	0.00164665
0.0128326	0.00164084
0.0128401	0.00163451
0.0128476	0.00162768
0.0128551	0.00162042
0.0128626	0.00161274
0.01287	0.00160464
0.0128774	0.00159613
0.0128848	0.00158722
0.0128921	0.00157793
0.0128994	0.00156832
0.0129067	0.00155841
0.012914	0.0015482
0.0129212	0.00153773
0.0129284	0.001527
0.0129356	0.00151604
0.0129427	0.00150494
0.0129498	0.00149363
0.0129569	0.0014822
0.012964	0.00147061
0.0129711	0.00145889
0.0129781	0.00144713
0.0129851	0.0014353
0.0129921	0.00142346
0.012999	0.00141161
0.0130059	0.00139977
0.0130128	0.00138793
0.0130197	0.00137616
0.0130266	0.00136443
0.0130334	0.00135278
0.0130402	0.0013412
0.013047	0.00132977
0.0130538	0.00131845
0.0130605	0.00130728
0.0130672	0.0012962
0.0130739	0.00128529
0.0130806	0.00127456
0.0130873	0.00126404
0.0130939	0.00125367
0.0131006	0.00124351
0.0131072	0.00123358
0.0131137	0.00122387
0.0131203	0.00121431
0.0131269	0.001205
0.0131334	0.00119593
0.0131399	0.001187
0.0131464	0.00117829
0.0131529	0.00116985
0.0131594	0.0011616
0.0131658	0.0011536
0.0131722	0.00114581
0.0131787	0.00113821
0.0131851	0.00113087
0.0131915	0.0011237
0.0131978	0.00111673
0.0132042	0.00110996
0.0132106	0.00110341
0.0132169	0.00109705
0.0132232	0.00109088
0.0132296	0.00108488
0.0132359	0.00107909
0.0132422	0.00107354
0.0132484	0.0010681
0.0132547	0.00106283
0.013261	0.00105774
0.0132672	0.00105281
0.0132735	0.00104802
0.0132797	0.00104344
0.0132859	0.00103901
0.0132922	0.00103475
0.0132984	0.00103065
0.0133046	0.00102666
0.0133108	0.00102289
0.013317	0.00101928
0.0133232	0.00101587
0.0133293	0.00101258
0.0133355	0.00100947
0.0133417	0.00100658
0.0133478	0.00100381
0.013354	0.00100122
0.0133601	0.000998815
0.0133663	0.000996649
0.0133724	0.000994664
0.0133785	0.000992866
0.0133847	0.000991304
0.0133908	0.000989949
0.0133969	0.000988814
0.013403	0.000987944
0.0134091	0.000987316
0.0134153	0.000986966
0.0134214	0.000986853
0.0134275	0.000987031
0.0134336	0.000987504
0.0134397	0.000988281
0.0134458	0.000989358
0.0134519	0.000990772
0.0134579	0.000992432
0.013464	0.000994491
0.0134701	0.000996913
0.0134762	0.000999696
0.0134823	0.00100286
0.0134884	0.00100639
0.0134944	0.00101031
0.0135005	0.00101462
0.0135066	0.00101933
0.0135126	0.00102446
0.0135187	0.00103008
0.0135248	0.00103613
0.0135309	0.00104257
0.0135369	0.00104947
0.013543	0.0010568
0.013549	0.00106454
0.0135551	0.00107272
0.0135612	0.00108139
0.0135672	0.00109053
0.0135733	0.00110007
0.0135793	0.00111005
0.0135854	0.00112049
0.0135914	0.00113136
0.0135975	0.00114264
0.0136035	0.00115438
0.0136096	0.00116653
0.0136156	0.0011791
0.0136217	0.00119203
0.0136277	0.00120536
0.0136338	0.00121908
0.0136398	0.00123314
0.0136459	0.00124758
0.0136519	0.00126231
0.013658	0.00127737
0.013664	0.00129262
0.01367	0.00130821
0.0136761	0.00132408
0.0136821	0.00134018
0.0136882	0.00135645
0.0136942	0.00137293
0.0137002	0.00138953
0.0137063	0.00140624
0.0137123	0.00142303
0.0137183	0.0014399
0.0137244	0.00145681
0.0137304	0.00147375
0.0137364	0.00149062
0.0137425	0.00150745
0.0137485	0.00152416
0.0137545	0.00154082
0.0137606	0.00155732
0.0137666	0.00157366
0.0137726	0.00158976
0.0137786	0.00160558
0.0137847	0.00162116
0.0137907	0.00163638
0.0137967	0.00165128
0.0138027	0.0016658
0.0138088	0.0016799
0.0138148	0.00169355
0.0138208	0.00170675
0.0138268	0.0017195
0.0138328	0.00173169
0.0138389	0.00174326
0.0138449	0.00175427
0.0138509	0.00176471
0.0138569	0.00177456
0.0138629	0.00178378
0.0138689	0.0017923
0.0138749	0.00180015
0.0138809	0.00180727
0.0138869	0.00181367
0.0138929	0.00181933
0.0138989	0.00182428
0.0139049	0.0018285
0.0139109	0.00183193
0.0139169	0.00183458
0.0139229	0.00183646
0.0139289	0.00183753
0.0139349	0.00183784
0.0139409	0.00183739
0.0139468	0.00183614
0.0139528	0.00183414
0.0139588	0.00183139
0.0139648	0.00182791
0.0139707	0.0018237
0.0139767	0.00181874
0.0139827	0.00181306
0.0139886	0.00180666
0.0139946	0.00179962
0.0140005	0.00179193
0.0140065	0.00178362
0.0140124	0.00177468
0.0140183	0.00176515
0.0140242	0.00175513
0.0140302	0.00174455
0.0140361	0.00173351
0.014042	0.00172195
0.0140479	0.00171002
0.0140538	0.00169766
0.0140597	0.00168498
0.0140655	0.00167192
0.0140714	0.00165862
0.0140773	0.00164504
0.0140831	0.00163131
0.014089	0.00161738
0.0140948	0.00160331
0.0141006	0.00158917
0.0141065	0.00157496
0.0141123	0.00156072
0.0141181	0.00154653
0.0141238	0.00153236
0.0141296	0.00151829
0.0141354	0.00150437
0.0141411	0.0014906
0.0141469	0.00147707
0.0141526	0.00146376
0.0141583	0.00145074
0.014164	0.001438
0.0141697	0.00142557
0.0141754	0.00141353
0.0141811	0.00140184
0.0141867	0.00139054
0.0141924	0.00137969
0.014198	0.00136933
0.0142036	0.00135943
0.0142092	0.00135006
0.0142148	0.00134117
0.0142204	0.00133277
0.0142259	0.00132498
0.0142314	0.00131774
0.014237	0.00131103
0.0142425	0.00130491
0.014248	0.00129935
0.0142535	0.0012944
0.0142589	0.00128997
0.0142644	0.00128617
0.0142698	0.00128293
0.0142752	0.00128029
0.0142807	0.00127818
0.014286	0.00127663
0.0142914	0.00127566
0.0142968	0.00127519
0.0143021	0.00127524
0.0143075	0.00127584
0.0143128	0.00127693
0.0143181	0.0012785
0.0143234	0.00128051
0.0143287	0.00128298
0.014334	0.00128585
0.0143392	0.00128912
0.0143445	0.00129278
0.0143497	0.0012968
0.0143549	0.00130112
0.0143601	0.00130574
0.0143653	0.00131061
0.0143705	0.00131579
0.0143757	0.00132114
0.0143809	0.00132666
0.014386	0.0013324
0.0143912	0.00133826
0.0143963	0.00134422
0.0144014	0.00135028
0.0144066	0.0013564
0.0144117	0.00136252
0.0144168	0.00136866
0.0144219	0.00137478
0.014427	0.00138088
0.014432	0.00138686
0.0144371	0.0013928
0.0144422	0.00139862
0.0144472	0.00140434
0.0144523	0.00140988
0.0144573	0.00141522
0.0144624	0.00142042
0.0144674	0.00142542
0.0144725	0.00143019
0.0144775	0.00143473
0.0144825	0.001439
0.0144876	0.00144301
0.0144926	0.00144675
0.0144976	0.00145019
0.0145027	0.00145335
0.0145077	0.00145619
0.0145127	0.00145881
0.0145178	0.00146111
0.0145228	0.00146304
0.0145278	0.00146468
0.0145328	0.00146601
0.0145379	0.00146703
0.0145429	0.00146778
0.014548	0.00146821
0.014553	0.00146833
0.0145581	0.00146813
0.0145631	0.00146766
0.0145682	0.00146688
0.0145733	0.00146585
0.0145784	0.00146454
0.0145835	0.00146298
0.0145886	0.00146116
0.0145937	0.00145912
0.0145988	0.00145681
0.0146039	0.00145431
0.0146091	0.00145162
0.0146142	0.00144869
0.0146194	0.00144561
0.0146246	0.00144238
0.0146298	0.00143903
0.014635	0.00143552
0.0146402	0.00143189
0.0146455	0.00142812
0.0146507	0.00142427
0.014656	0.00142034
0.0146613	0.00141633
0.0146666	0.00141226
0.014672	0.00140818
0.0146773	0.00140401
0.0146827	0.00139981
0.0146881	0.00139558
0.0146935	0.00139142
0.014699	0.00138725
0.0147044	0.00138308
0.0147099	0.00137901
0.0147154	0.00137499
0.0147209	0.00137097
0.0147265	0.00136702
0.0147321	0.00136314
0.0147377	0.00135934
0.0147433	0.00135564
0.0147489	0.00135201
0.0147546	0.00134849
0.0147603	0.00134509
0.014766	0.00134183
0.0147718	0.00133868
0.0147775	0.00133567
0.0147833	0.00133279
0.0147891	0.00133004
0.014795	0.00132745
0.0148008	0.00132503
0.0148067	0.00132277
0.0148126	0.00132068
0.0148185	0.00131875
0.0148245	0.00131701
0.0148304	0.00131543
0.0148364	0.00131402
0.0148424	0.00131285
0.0148485	0.00131186
0.0148545	0.00131108
0.0148606	0.00131053
0.0148666	0.0013102
0.0148727	0.00131006
0.0148788	0.00131009
0.014885	0.00131035
0.0148911	0.00131087
0.0148973	0.00131159
0.0149034	0.0013126
0.0149096	0.00131385
0.0149158	0.0013154
0.014922	0.00131715
0.0149282	0.0013192
0.0149344	0.00132153
0.0149406	0.00132409
0.0149468	0.001327
0.0149531	0.00133019
0.0149593	0.00133365
0.0149655	0.00133747
0.0149718	0.00134158
0.014978	0.00134605
0.0149843	0.00135081
0.0149905	0.00135589
0.0149967	0.00136132
0.0150029	0.00136711
0.0150092	0.00137325
0.0150154	0.0013798
0.0150216	0.00138667
0.0150278	0.0013939
0.015034	0.00140152
0.0150402	0.0014095
0.0150464	0.00141784
0.0150525	0.00142658
0.0150587	0.0014357
0.0150648	0.00144518
0.015071	0.00145498
0.0150771	0.00146519
0.0150832	0.00147578
0.0150893	0.00148677
0.0150954	0.00149806
0.0151014	0.00150977
0.0151075	0.00152182
0.0151135	0.00153422
0.0151195	0.00154698
0.0151255	0.00156002
0.0151315	0.00157342
0.0151374	0.00158711
0.0151433	0.00160108
0.0151493	0.00161533
0.0151552	0.00162984
0.015161	0.00164459
0.0151669	0.00165956
0.0151727	0.00167474
0.0151785	0.00169012
0.0151843	0.0017057
0.0151901	0.00172138
0.0151959	0.0017372
0.0152016	0.00175318
0.0152073	0.00176926
0.015213	0.00178535
0.0152187	0.00180148
0.0152243	0.00181762
0.01523	0.0018337
0.0152356	0.00184971
0.0152412	0.00186572
0.0152468	0.00188164
0.0152523	0.00189742
0.0152579	0.00191305
0.0152634	0.00192849
0.0152689	0.00194374
0.0152744	0.00195873
0.0152799	0.00197347
0.0152854	0.00198798
0.0152908	0.00200213
0.0152963	0.00201596
0.0153017	0.00202943
0.0153071	0.00204244
0.0153125	0.00205505
0.0153179	0.00206725
0.0153232	0.00207901
0.0153286	0.00209026
0.0153339	0.002101
0.0153392	0.00211122
0.0153446	0.00212091
0.0153499	0.00213006
0.0153552	0.00213861
0.0153605	0.0021465
0.0153657	0.00215387
0.015371	0.00216057
0.0153763	0.00216671
0.0153815	0.00217212
0.0153868	0.00217683
0.015392	0.00218085
0.0153973	0.00218418
0.0154025	0.00218683
0.0154077	0.00218876
0.0154129	0.00219
0.0154181	0.00219052
0.0154234	0.00219032
0.0154286	0.00218939
0.0154338	0.00218766
0.015439	0.00218524
0.0154442	0.00218215
0.0154493	0.00217833
0.0154545	0.00217379
0.0154597	0.00216858
0.0154649	0.00216263
0.0154701	0.00215596
0.0154753	0.0021486
0.0154805	0.00214056
0.0154856	0.00213184
0.0154908	0.00212245
0.015496	0.0021124
0.0155012	0.00210175
0.0155064	0.00209044
0.0155116	0.00207853
0.0155167	0.00206601
0.0155219	0.00205292
0.0155271	0.00203929
0.0155323	0.00202507
0.0155375	0.00201029
0.0155427	0.00199508
0.0155479	0.00197933
0.0155531	0.00196311
0.0155583	0.0019465
0.0155636	0.00192944
0.0155688	0.00191197
0.015574	0.00189412
0.0155792	0.0018759
0.0155845	0.00185738
0.0155897	0.00183847
0.015595	0.00181929
0.0156003	0.00179984
0.0156055	0.0017802
0.0156108	0.00176031
0.0156161	0.00174027
0.0156214	0.00172006
0.0156267	0.00169977
0.015632	0.00167937
0.0156374	0.00165891
0.0156427	0.00163836
0.0156481	0.00161783
0.0156535	0.00159732
0.0156588	0.00157683
0.0156642	0.00155644
0.0156697	0.00153612
0.0156751	0.00151588
0.0156805	0.00149581
0.015686	0.00147589
0.0156915	0.00145618
0.0156969	0.00143668
0.0157024	0.00141742
0.015708	0.00139844
0.0157135	0.00137974
0.0157191	0.00136136
0.0157246	0.00134327
0.0157302	0.00132549
0.0157358	0.00130811
0.0157414	0.00129112
0.0157471	0.00127448
0.0157527	0.00125824
0.0157584	0.00124245
0.0157641	0.00122706
0.0157698	0.0012121
0.0157756	0.00119761
0.0157813	0.00118353
0.0157871	0.00116992
0.0157929	0.00115677
0.0157987	0.0011441
0.0158045	0.00113183
0.0158103	0.00112002
0.0158162	0.00110865
0.0158221	0.00109778
0.015828	0.00108736
0.0158339	0.0010774
0.0158398	0.00106787
0.0158457	0.00105877
0.0158517	0.00105009
0.0158577	0.00104178
0.0158637	0.00103392
0.0158697	0.00102641
0.0158757	0.00101939
0.0158818	0.00101266
0.0158878	0.00100633
0.0158939	0.00100034
0.0159	0.000994686
0.0159061	0.000989377
0.0159122	0.000984377
0.0159183	0.000979675
0.0159244	0.000975218
0.0159306	0.000971071
0.0159367	0.000967207
0.0159429	0.000963573
0.0159491	0.00096018
0.0159553	0.000957081
0.0159615	0.000954147
0.0159677	0.000951447
0.0159739	0.000948971
0.0159801	0.000946704
0.0159864	0.000944642
0.0159926	0.000942753
0.0159989	0.000941081
0.0160051	0.000939586
0.0160114	0.000938308
0.0160177	0.000937248
0.016024	0.000936368
0.0160302	0.000935718
0.0160365	0.000935257
0.0160428	0.000934963
0.0160491	0.000934938
0.0160554	0.00093513
0.0160617	0.000935566
0.016068	0.000936287
0.0160743	0.000937238
0.0160806	0.000938476
0.0160869	0.000940009
0.0160933	0.000941809
0.0160996	0.000943944
0.0161059	0.000946418
0.0161122	0.000949232
0.0161185	0.000952392
0.0161248	0.000955961
0.0161311	0.00095991
0.0161375	0.000964299
0.0161438	0.000969106
0.0161501	0.000974377
0.0161564	0.000980064
0.0161627	0.000986253
0.016169	0.000992906
0.0161753	0.00100004
0.0161816	0.00100775
0.0161879	0.00101596
0.0161941	0.00102469
0.0162004	0.00103397
0.0162067	0.0010438
0.016213	0.00105421
0.0162192	0.00106521
0.0162255	0.00107681
0.0162317	0.00108895
0.016238	0.00110171
0.0162442	0.00111501
0.0162505	0.00112892
0.0162567	0.00114343
0.0162629	0.00115854
0.0162691	0.0011742
0.0162753	0.0011904
0.0162815	0.00120714
0.0162877	0.00122447
0.0162939	0.00124231
0.0163	0.00126064
0.0163062	0.00127948
0.0163124	0.0012988
0.0163185	0.00131859
0.0163246	0.0013388
0.0163308	0.00135945
0.0163369	0.00138051
0.016343	0.00140194
0.0163491	0.00142368
0.0163552	0.00144577
0.0163612	0.00146811
0.0163673	0.00149073
0.0163733	0.00151354
0.0163794	0.00153658
0.0163854	0.00155973
0.0163914	0.00158301
0.0163975	0.0016064
0.0164035	0.00162984
0.0164095	0.00165332
0.0164154	0.00167675
0.0164214	0.00170019
0.0164274	0.00172352
0.0164333	0.00174668
0.0164392	0.00176973
0.0164452	0.00179258
0.0164511	0.00181519
0.016457	0.00183751
0.0164629	0.00185957
0.0164688	0.00188138
0.0164746	0.00190283
0.0164805	0.00192385
0.0164863	0.00194447
0.0164922	0.00196461
0.016498	0.0019843
0.0165038	0.00200341
0.0165096	0.00202205
0.0165154	0.00204011
0.0165212	0.0020576
0.016527	0.00207452
0.0165327	0.00209075
0.0165385	0.00210637
0.0165442	0.00212134
0.0165499	0.00213555
0.0165557	0.00214911
0.0165614	0.00216198
0.0165671	0.00217414
0.0165728	0.00218561
0.0165784	0.00219631
0.0165841	0.00220624
0.0165898	0.00221541
0.0165954	0.00222385
0.0166011	0.00223155
0.0166067	0.0022385
0.0166123	0.00224469
0.0166179	0.00225009
0.0166235	0.00225478
0.0166291	0.00225871
0.0166347	0.00226194
0.0166403	0.00226443
0.0166459	0.00226627
0.0166514	0.00226732
0.016657	0.0022677
0.0166625	0.00226742
0.0166681	0.00226653
0.0166736	0.00226493
0.0166792	0.00226273
0.0166847	0.00225991
0.0166902	0.0022565
0.0166957	0.00225251
0.0167013	0.00224799
0.0167068	0.00224293
0.0167123	0.00223736
0.0167178	0.00223132
0.0167233	0.00222481
0.0167288	0.00221792
0.0167343	0.00221059
0.0167398	0.00220286
0.0167453	0.00219483
0.0167508	0.0021864
0.0167563	0.0021777
0.0167618	0.00216873
0.0167673	0.00215944
0.0167728	0.00214994
0.0167783	0.00214025
0.0167838	0.00213042
0.0167893	0.00212044
0.0167948	0.00211034
0.0168003	0.00210013
0.0168058	0.00208983
0.0168114	0.00207948
0.0168169	0.0020691
0.0168224	0.0020587
0.016828	0.00204834
0.0168335	0.00203799
0.016839	0.0020277
0.0168446	0.00201752
0.0168502	0.00200739
0.0168557	0.00199741
0.0168613	0.00198759
0.0168669	0.00197789
0.0168724	0.00196844
0.016878	0.00195916
0.0168836	0.00195014
0.0168892	0.00194133
0.0168948	0.00193273
0.0169005	0.00192443
0.0169061	0.00191639
0.0169117	0.00190863
0.0169173	0.00190115
0.016923	0.00189404
0.0169286	0.00188723
0.0169343	0.00188071
0.0169399	0.00187459
0.0169456	0.00186881
0.0169513	0.00186342
0.0169569	0.00185841
0.0169626	0.00185373
0.0169683	0.00184946
0.016974	0.00184554
0.0169797	0.001842
0.0169853	0.00183889
0.016991	0.00183614
0.0169967	0.00183379
0.0170024	0.00183181
0.0170081	0.00183025
0.0170138	0.00182902
0.0170195	0.00182818
0.0170252	0.00182769
0.0170308	0.00182761
0.0170365	0.0018278
0.0170422	0.00182839
0.0170479	0.00182934
0.0170535	0.00183059
0.0170592	0.00183216
0.0170649	0.00183404
0.0170705	0.00183625
0.0170762	0.00183875
0.0170818	0.00184146
0.0170874	0.00184448
0.017093	0.00184769
0.0170986	0.00185115
0.0171042	0.00185478
0.0171098	0.00185858
0.0171154	0.00186258
0.017121	0.00186677
0.0171265	0.00187103
0.0171321	0.00187544
0.0171376	0.00187994
0.0171431	0.00188444
0.0171486	0.00188904
0.0171541	0.00189364
0.0171596	0.00189834
0.017165	0.00190295
0.0171705	0.0019075
0.0171759	0.00191206
0.0171813	0.00191654
0.0171867	0.00192088
0.0171921	0.00192506
0.0171975	0.00192916
0.0172029	0.00193304
0.0172082	0.00193672
0.0172135	0.00194021
0.0172189	0.00194351
0.0172242	0.00194648
0.0172295	0.00194921
0.0172347	0.0019516
0.01724	0.00195373
0.0172453	0.00195553
0.0172505	0.00195696
0.0172558	0.00195808
0.017261	0.00195884
0.0172662	0.00195918
0.0172714	0.00195918
0.0172766	0.00195872
0.0172818	0.00195783
0.0172869	0.00195653
0.0172921	0.00195477
0.0172973	0.00195264
0.0173024	0.00195007
0.0173076	0.00194705
0.0173127	0.00194355
0.0173179	0.00193958
0.017323	0.00193517
0.0173281	0.00193031
0.0173333	0.00192502
0.0173384	0.00191928
0.0173435	0.00191311
0.0173486	0.00190653
0.0173538	0.0018995
0.0173589	0.00189214
0.017364	0.00188434
0.0173692	0.0018761
0.0173743	0.00186751
0.0173794	0.0018586
0.0173846	0.00184932
0.0173897	0.00183968
0.0173949	0.00182973
0.0174001	0.0018195
0.0174052	0.00180898
0.0174104	0.00179822
0.0174156	0.00178726
0.0174208	0.00177607
0.017426	0.00176467
0.0174312	0.00175313
0.0174365	0.00174147
0.0174417	0.00172959
0.017447	0.00171769
0.0174522	0.00170573
0.0174575	0.00169376
0.0174628	0.00168177
0.0174681	0.00166978
0.0174734	0.00165789
0.0174787	0.00164613
0.0174841	0.0016344
0.0174894	0.00162279
0.0174948	0.00161134
0.0175002	0.00160007
0.0175056	0.00158903
0.017511	0.00157819
0.0175164	0.00156764
0.0175219	0.00155736
0.0175274	0.00154743
0.0175328	0.00153779
0.0175383	0.00152854
0.0175438	0.0015197
0.0175494	0.00151124
0.0175549	0.00150325
0.0175605	0.0014957
0.017566	0.0014886
0.0175716	0.00148203
0.0175772	0.00147595
0.0175829	0.00147039
0.0175885	0.00146541
0.0175941	0.00146098
0.0175998	0.00145709
0.0176055	0.00145382
0.0176112	0.00145114
0.0176169	0.00144911
0.0176226	0.00144769
0.0176283	0.00144683
0.0176341	0.00144662
0.0176398	0.00144708
0.0176456	0.00144816
0.0176514	0.00144991
0.0176572	0.0014523
0.017663	0.00145534
0.0176688	0.00145902
0.0176747	0.00146335
0.0176805	0.00146831
0.0176864	0.00147388
0.0176922	0.00148012
0.0176981	0.00148695
0.017704	0.00149437
0.0177099	0.00150245
0.0177157	0.00151108
0.0177216	0.00152031
0.0177276	0.0015301
0.0177335	0.0015404
0.0177394	0.00155123
0.0177453	0.00156259
0.0177513	0.00157446
0.0177572	0.0015868
0.0177631	0.00159964
0.0177691	0.00161286
0.017775	0.00162652
0.017781	0.00164055
0.0177869	0.00165497
0.0177929	0.00166974
0.0177988	0.00168482
0.0178048	0.00170022
0.0178107	0.00171593
0.0178167	0.00173186
0.0178227	0.00174807
0.0178286	0.00176449
0.0178346	0.0017811
0.0178405	0.00179789
0.0178464	0.00181476
0.0178524	0.00183181
0.0178583	0.00184892
0.0178643	0.00186606
0.0178702	0.00188328
0.0178761	0.0019005
0.017882	0.00191772
0.017888	0.00193495
0.0178939	0.00195212
0.0178998	0.00196926
0.0179057	0.0019863
0.0179116	0.00200328
0.0179174	0.00202011
0.0179233	0.0020368
0.0179292	0.00205337
0.0179351	0.00206978
0.0179409	0.00208604
0.0179468	0.00210208
0.0179526	0.00211792
0.0179584	0.00213356
0.0179642	0.00214895
0.0179701	0.00216412
0.0179759	0.00217907
0.0179817	0.0021938
0.0179874	0.00220825
0.0179932	0.00222241
0.017999	0.00223635
0.0180048	0.00225007
0.0180105	0.00226347
0.0180162	0.00227663
0.018022	0.0022895
0.0180277	0.00230212
0.0180334	0.00231448
0.0180391	0.00232658
0.0180448	0.00233841
0.0180505	0.00234996
0.0180562	0.00236127
0.0180618	0.00237229
0.0180675	0.0023831
0.0180731	0.00239369
0.0180788	0.00240401
0.0180844	0.00241409
0.01809	0.00242396
0.0180957	0.00243354
0.0181013	0.00244297
0.0181069	0.00245219
0.0181125	0.00246118
0.018118	0.00246993
0.0181236	0.00247849
0.0181292	0.00248687
0.0181348	0.00249505
0.0181403	0.00250303
0.0181459	0.00251085
0.0181514	0.00251848
0.0181569	0.00252594
0.0181625	0.00253323
0.018168	0.00254029
0.0181735	0.00254722
0.018179	0.00255393
0.0181845	0.00256045
0.01819	0.0025668
0.0181955	0.00257302
0.018201	0.00257902
0.0182065	0.00258485
0.018212	0.00259048
0.0182174	0.00259595
0.0182229	0.00260122
0.0182284	0.00260627
0.0182338	0.00261114
0.0182393	0.00261582
0.0182448	0.00262025
0.0182502	0.00262442
0.0182557	0.0026284
0.0182611	0.00263216
0.0182666	0.00263565
0.018272	0.00263895
0.0182775	0.00264198
0.0182829	0.00264473
0.0182884	0.00264723
0.0182938	0.00264946
0.0182993	0.0026514
0.0183047	0.0026531
0.0183102	0.00265448
0.0183156	0.0026556
0.0183211	0.00265642
0.0183265	0.00265691
0.018332	0.00265707
0.0183374	0.00265696
0.0183429	0.00265655
0.0183483	0.00265583
0.0183538	0.00265477
0.0183592	0.00265345
0.0183647	0.0026518
0.0183702	0.00264984
0.0183756	0.00264757
0.0183811	0.00264498
0.0183866	0.00264207
0.0183921	0.00263888
0.0183976	0.00263539
0.0184031	0.00263157
0.0184085	0.00262745
0.018414	0.00262309
0.0184195	0.00261842
0.018425	0.00261354
0.0184306	0.00260841
0.0184361	0.00260302
0.0184416	0.00259735
0.0184471	0.00259148
0.0184526	0.00258539
0.0184582	0.00257909
0.0184637	0.00257262
0.0184693	0.00256599
0.0184748	0.00255921
0.0184804	0.00255229
0.0184859	0.00254524
0.0184915	0.00253815
0.018497	0.00253095
0.0185026	0.00252361
0.0185082	0.00251622
0.0185138	0.0025088
0.0185194	0.00250136
0.0185249	0.00249393
0.0185305	0.00248649
0.0185361	0.00247908
0.0185417	0.00247175
0.0185473	0.00246448
0.018553	0.00245731
0.0185586	0.00245024
0.0185642	0.00244328
0.0185698	0.0024365
0.0185754	0.0024299
0.0185811	0.00242348
0.0185867	0.00241722
0.0185923	0.0024112
0.0185979	0.0024054
0.0186036	0.00239986
0.0186092	0.00239457
0.0186149	0.00238956
0.0186205	0.00238485
0.0186261	0.0023805
0.0186318	0.00237645
0.0186374	0.0023727
0.0186431	0.0023693
0.0186487	0.00236629
0.0186543	0.00236363
0.01866	0.00236138
0.0186656	0.0023595
0.0186713	0.00235804
0.0186769	0.00235693
0.0186825	0.00235629
0.0186882	0.00235608
0.0186938	0.00235626
0.0186994	0.00235691
0.018705	0.00235796
0.0187106	0.00235948
0.0187163	0.00236141
0.0187219	0.0023638
0.0187275	0.00236661
0.0187331	0.00236988
0.0187387	0.00237355
0.0187442	0.00237768
0.0187498	0.00238222
0.0187554	0.00238721
0.018761	0.00239258
0.0187665	0.00239836
0.0187721	0.00240454
0.0187776	0.0024111
0.0187832	0.00241806
0.0187887	0.00242539
0.0187942	0.00243301
0.0187997	0.00244104
0.0188052	0.00244942
0.0188107	0.00245808
0.0188162	0.00246704
0.0188217	0.00247629
0.0188271	0.00248581
0.0188326	0.00249561
0.018838	0.00250567
0.0188434	0.00251592
0.0188488	0.00252637
0.0188542	0.00253707
0.0188596	0.00254792
0.018865	0.00255894
0.0188703	0.00257008
0.0188757	0.00258137
0.018881	0.00259272
0.0188863	0.00260414
0.0188917	0.00261566
0.018897	0.00262732
0.0189022	0.002639
0.0189075	0.00265065
0.0189128	0.00266236
0.018918	0.00267408
0.0189232	0.0026857
0.0189285	0.00269731
0.0189337	0.00270884
0.0189389	0.00272026
0.0189441	0.0027316
0.0189492	0.00274285
0.0189544	0.00275397
0.0189595	0.00276493
0.0189647	0.00277576
0.0189698	0.00278642
0.0189749	0.00279688
0.01898	0.00280715
0.0189851	0.00281724
0.0189902	0.00282707
0.0189953	0.00283665
0.0190004	0.00284598
0.0190055	0.00285505
0.0190105	0.00286393
0.0190156	0.00287252
0.0190206	0.0028808
0.0190257	0.00288881
0.0190307	0.00289648
0.0190358	0.00290384
0.0190408	0.00291086
0.0190458	0.00291758
0.0190509	0.00292393
0.0190559	0.00292992
0.019061	0.00293552
0.019066	0.00294077
0.019071	0.00294565
0.0190761	0.00295013
0.0190811	0.00295421
0.0190862	0.00295789
0.0190912	0.00296115
0.0190963	0.00296401
0.0191014	0.00296647
0.0191064	0.00296851
0.0191115	0.00297009
0.0191166	0.00297123
0.0191217	0.00297194
0.0191268	0.00297221
0.0191319	0.00297196
0.0191371	0.00297128
0.0191422	0.00297021
0.0191474	0.00296864
0.0191525	0.00296657
0.0191577	0.00296402
0.0191629	0.00296105
0.0191681	0.00295759
0.0191733	0.00295367
0.0191785	0.00294929
0.0191838	0.0029444
0.0191891	0.00293904
0.0191943	0.00293327
0.0191996	0.00292698
0.019205	0.00292024
0.0192103	0.00291305
0.0192156	0.0029054
0.019221	0.0028973
0.0192264	0.0028887
0.0192318	0.00287968
0.0192372	0.00287026
0.0192426	0.00286042
0.0192481	0.00285017
0.0192536	0.00283949
0.0192591	0.00282842
0.0192646	0.00281694
0.0192701	0.00280515
0.0192756	0.00279299
0.0192812	0.00278047
0.0192868	0.00276761
0.0192924	0.00275444
0.019298	0.00274098
0.0193036	0.00272728
0.0193092	0.00271325
0.0193149	0.00269896
0.0193206	0.00268444
0.0193263	0.00266966
0.019332	0.00265469
0.0193377	0.00263953
0.0193434	0.00262427
0.0193491	0.00260884
0.0193549	0.00259327
0.0193607	0.00257757
0.0193665	0.00256181
0.0193723	0.00254597
0.0193781	0.00253005
0.0193839	0.00251409
0.0193897	0.00249807
0.0193956	0.00248204
0.0194014	0.00246601
0.0194073	0.00244999
0.0194131	0.00243402
0.019419	0.0024181
0.0194249	0.00240224
0.0194308	0.00238642
0.0194367	0.0023707
0.0194426	0.0023551
0.0194485	0.00233962
0.0194544	0.00232425
0.0194603	0.002309
0.0194662	0.0022939
0.0194722	0.00227894
0.0194781	0.0022641
0.019484	0.00224945
0.0194899	0.00223497
0.0194959	0.00222062
0.0195018	0.00220641
0.0195077	0.00219243
0.0195136	0.00217859
0.0195195	0.00216494
0.0195255	0.00215144
0.0195314	0.00213812
0.0195373	0.00212496
0.0195432	0.00211198
0.0195491	0.00209918
0.019555	0.00208652
0.0195608	0.002074
0.0195667	0.00206162
0.0195726	0.00204938
0.0195785	0.00203729
0.0195843	0.0020253
0.0195901	0.00201346
0.019596	0.00200173
0.0196018	0.00199006
0.0196076	0.00197855
0.0196134	0.00196715
0.0196192	0.00195585
0.0196249	0.00194462
0.0196307	0.00193344
0.0196364	0.00192236
0.0196421	0.00191137
0.0196479	0.00190044
0.0196535	0.00188955
0.0196592	0.00187869
0.0196649	0.0018679
0.0196705	0.0018572
0.0196761	0.0018465
0.0196817	0.0018359
0.0196873	0.00182533
0.0196929	0.00181479
0.0196984	0.00180426
0.019704	0.00179382
0.0197095	0.0017834
0.0197149	0.00177305
0.0197204	0.00176275
0.0197258	0.00175249
0.0197313	0.00174231
0.0197366	0.0017322
0.019742	0.00172211
0.0197474	0.00171213
0.0197527	0.00170222
0.019758	0.00169235
0.0197633	0.00168261
0.0197685	0.00167292
0.0197738	0.00166333
0.019779	0.00165386
0.0197842	0.00164451
0.0197893	0.00163526
0.0197945	0.00162612
0.0197996	0.00161713
0.0198047	0.00160825
0.0198097	0.00159953
0.0198148	0.00159092
0.0198198	0.00158248
0.0198248	0.00157421
0.0198298	0.00156608
0.0198347	0.00155812
0.0198396	0.00155033
0.0198445	0.00154272
0.0198494	0.00153529
0.0198543	0.001528
0.0198591	0.00152089
0.0198639	0.00151401
0.0198687	0.00150728
0.0198734	0.00150072
0.0198782	0.00149437
0.0198829	0.00148819
0.0198876	0.00148216
0.0198923	0.0014763
0.0198969	0.00147073
0.0199016	0.00146526
0.0199062	0.00145995
0.0199108	0.00145476
0.0199153	0.00144977
0.0199199	0.00144493
0.0199244	0.00144026
0.0199289	0.00143572
0.0199334	0.00143133
0.0199379	0.00142708
0.0199424	0.00142293
0.0199468	0.00141886
0.0199513	0.00141491
0.0199557	0.00141113
0.0199601	0.00140741
0.0199645	0.00140377
0.0199688	0.00140027
0.0199732	0.00139684
0.0199775	0.00139351
0.0199819	0.00139025
0.0199862	0.00138707
0.0199905	0.00138397
0.0199948	0.00138094
0.0199991	0.00137795
0.0200034	0.00137502
0.0200076	0.00137215
0.0200119	0.00136934
0.0200161	0.00136659
0.0200204	0.0013639
0.0200246	0.00136128
0.0200289	0.00135866
0.0200331	0.00135612
0.0200373	0.00135366
0.0200415	0.00135128
0.0200457	0.00134899
0.0200499	0.00134673
0.0200541	0.00134459
0.0200583	0.00134255
0.0200625	0.0013406
0.0200667	0.00133872
0.0200709	0.00133695
0.0200751	0.0013353
0.0200793	0.00133376
0.0200835	0.00133233
0.0200877	0.00133107
0.0200919	0.00132996
0.0200961	0.00132896
0.0201002	0.00132815
0.0201044	0.00132754
0.0201086	0.00132707
0.0201129	0.00132678
0.0201171	0.00132671
0.0201213	0.00132679
0.0201255	0.00132713
0.0201297	0.00132767
0.020134	0.00132842
0.0201382	0.00132944
0.0201424	0.00133067
0.0201467	0.00133211
0.0201509	0.0013338
0.0201552	0.00133578
0.0201595	0.001338
0.0201638	0.0013405
0.020168	0.00134323
0.0201723	0.00134627
0.0201767	0.00134955
0.020181	0.00135315
0.0201853	0.00135699
0.0201896	0.00136108
0.020194	0.00136544
0.0201983	0.00137006
0.0202027	0.00137493
0.0202071	0.00138006
0.0202115	0.00138543
0.0202159	0.00139103
0.0202203	0.00139686
0.0202247	0.00140292
0.0202292	0.00140923
0.0202336	0.00141578
0.0202381	0.0014225
0.0202426	0.0014294
0.0202471	0.00143652
0.0202516	0.00144382
0.0202561	0.0014513
0.0202606	0.00145891
0.0202651	0.00146668
0.0202697	0.00147456
0.0202743	0.00148255
0.0202788	0.00149061
0.0202834	0.00149878
0.020288	0.00150704
0.0202927	0.00151535
0.0202973	0.0015237
0.0203019	0.00153211
0.0203066	0.0015405
0.0203113	0.00154888
0.0203159	0.00155729
0.0203206	0.00156569
0.0203253	0.00157402
0.0203301	0.00158237
0.0203348	0.00159061
0.0203395	0.00159874
0.0203443	0.0016068
0.0203491	0.00161473
0.0203539	0.00162256
0.0203587	0.00163029
0.0203635	0.00163787
0.0203683	0.00164529
0.0203731	0.00165253
0.020378	0.00165959
0.0203828	0.00166646
0.0203877	0.00167318
0.0203926	0.0016797
0.0203974	0.00168603
0.0204023	0.00169216
0.0204072	0.00169802
0.0204122	0.00170375
0.0204171	0.00170916
0.020422	0.00171434
0.020427	0.00171935
0.0204319	0.00172412
0.0204369	0.00172861
0.0204419	0.00173287
0.0204469	0.00173692
0.0204519	0.00174072
0.0204569	0.00174428
0.0204619	0.00174761
0.0204669	0.00175068
0.020472	0.00175352
0.020477	0.00175611
0.0204821	0.00175849
0.0204871	0.00176066
0.0204922	0.00176267
0.0204973	0.00176435
0.0205024	0.00176591
0.0205075	0.00176729
0.0205126	0.00176845
0.0205177	0.00176946
0.0205228	0.0017703
0.0205279	0.00177098
0.0205331	0.00177144
0.0205382	0.00177183
0.0205434	0.00177202
0.0205486	0.00177206
0.0205538	0.00177204
0.0205589	0.00177191
0.0205641	0.00177165
0.0205693	0.00177134
0.0205746	0.00177095
0.0205798	0.0017705
0.020585	0.00176994
0.0205903	0.00176938
0.0205955	0.00176876
0.0206008	0.00176813
0.0206061	0.00176746
0.0206113	0.00176675
0.0206166	0.00176599
0.0206219	0.00176528
0.0206273	0.00176455
0.0206326	0.00176383
0.0206379	0.00176311
0.0206433	0.00176241
0.0206486	0.00176175
0.020654	0.00176109
0.0206593	0.00176043
0.0206647	0.00175984
0.0206701	0.00175918
0.0206755	0.0017586
0.0206809	0.00175807
0.0206864	0.0017576
0.0206918	0.00175718
0.0206972	0.00175674
0.0207027	0.00175635
0.0207081	0.0017559
0.0207136	0.00175549
0.0207191	0.00175511
0.0207246	0.00175474
0.0207301	0.00175433
0.0207356	0.00175399
0.0207411	0.00175363
0.0207466	0.00175326
0.0207521	0.00175291
0.0207576	0.00175254
0.0207632	0.00175218
0.0207687	0.00175181
0.0207742	0.00175134
0.0207798	0.00175084
0.0207853	0.00175031
0.0207909	0.00174973
0.0207964	0.00174907
0.020802	0.00174835
0.0208076	0.00174759
0.0208131	0.00174674
0.0208187	0.00174584
0.0208242	0.00174486
0.0208298	0.00174382
0.0208353	0.00174272
0.0208409	0.00174153
0.0208464	0.00174024
0.020852	0.00173891
0.0208575	0.00173752
0.020863	0.00173605
0.0208685	0.00173455
0.020874	0.00173298
0.0208795	0.00173139
0.020885	0.00172973
0.0208905	0.00172804
0.020896	0.00172629
0.0209014	0.00172455
0.0209069	0.0017228
0.0209123	0.00172106
0.0209177	0.00171934
0.0209231	0.00171764
0.0209285	0.00171598
0.0209339	0.0017144
0.0209392	0.00171282
0.0209446	0.00171141
0.0209499	0.0017101
0.0209552	0.00170886
0.0209605	0.00170775
0.0209657	0.00170679
0.020971	0.001706
0.0209762	0.00170539
0.0209814	0.00170495
0.0209866	0.00170473
0.0209917	0.00170476
0.0209969	0.00170504
0.021002	0.00170556
0.0210071	0.00170637
0.0210122	0.00170749
0.0210172	0.00170889
0.0210223	0.00171068
0.0210273	0.00171279
0.0210323	0.00171523
0.0210372	0.00171807
0.0210422	0.00172128
0.0210471	0.00172495
0.021052	0.00172896
0.0210569	0.00173342
0.0210617	0.00173829
0.0210666	0.00174361
0.0210714	0.00174935
0.0210762	0.00175551
0.021081	0.00176217
0.0210858	0.00176933
0.0210906	0.00177696
0.0210953	0.00178494
0.0211	0.00179349
0.0211048	0.00180243
0.0211095	0.00181189
0.0211142	0.00182178
0.0211188	0.00183217
0.0211235	0.00184299
0.0211282	0.00185424
0.0211328	0.00186593
0.0211375	0.00187804
0.0211421	0.00189059
0.0211468	0.00190352
0.0211514	0.00191684
0.021156	0.00193055
0.0211606	0.00194463
0.0211653	0.00195906
0.0211699	0.00197379
0.0211745	0.00198888
0.0211792	0.00200423
0.0211838	0.00201987
0.0211884	0.00203572
0.0211931	0.00205185
0.0211977	0.00206817
0.0212024	0.00208467
0.0212071	0.00210136
0.0212117	0.00211819
0.0212164	0.00213516
0.0212211	0.00215219
0.0212258	0.0021693
0.0212306	0.00218646
0.0212353	0.00220365
0.0212401	0.0022208
0.0212449	0.00223793
0.0212496	0.00225503
0.0212545	0.0022721
0.0212593	0.00228901
0.0212641	0.00230586
0.021269	0.00232249
0.0212739	0.00233897
0.0212788	0.00235523
0.0212838	0.00237123
0.0212887	0.002387
0.0212937	0.00240247
0.0212987	0.00241762
0.0213038	0.00243247
0.0213088	0.00244697
0.0213139	0.00246115
0.0213191	0.00247494
0.0213242	0.0024883
0.0213294	0.00250127
0.0213346	0.00251381
0.0213398	0.00252591
0.0213451	0.0025375
0.0213503	0.00254867
0.0213557	0.00255932
0.021361	0.00256948
0.0213664	0.00257913
0.0213718	0.00258829
0.0213772	0.00259692
0.0213826	0.00260502
0.0213881	0.00261257
0.0213936	0.00261961
0.0213992	0.00262609
0.0214048	0.00263205
0.0214104	0.00263744
0.021416	0.00264232
0.0214216	0.00264666
0.0214273	0.00265049
0.021433	0.00265379
0.0214388	0.0026566
0.0214445	0.00265893
0.0214503	0.00266075
0.0214561	0.00266207
0.021462	0.00266293
0.0214678	0.00266335
0.0214737	0.00266327
0.0214796	0.00266283
0.0214855	0.00266194
0.0214915	0.00266064
0.0214975	0.00265897
0.0215035	0.00265695
0.0215095	0.00265455
0.0215155	0.00265187
0.0215216	0.00264883
0.0215277	0.00264557
0.0215338	0.00264201
0.0215399	0.00263818
0.021546	0.00263413
0.0215522	0.00262986
0.0215583	0.00262538
0.0215645	0.00262076
0.0215707	0.00261594
0.0215769	0.00261103
0.0215832	0.00260592
0.0215894	0.00260075
0.0215956	0.00259549
0.0216019	0.0025902
0.0216082	0.00258482
0.0216145	0.00257943
0.0216208	0.00257398
0.0216271	0.0025686
0.0216334	0.00256319
0.0216397	0.00255779
0.021646	0.00255243
0.0216524	0.00254711
0.0216587	0.00254186
0.021665	0.00253667
0.0216714	0.00253155
0.0216778	0.00252648
0.0216841	0.00252157
0.0216905	0.00251674
0.0216969	0.00251197
0.0217032	0.00250738
0.0217096	0.00250288
0.021716	0.00249852
0.0217224	0.0024943
0.0217287	0.0024902
0.0217351	0.00248624
0.0217415	0.00248239
0.0217479	0.00247869
0.0217543	0.00247517
0.0217606	0.00247178
0.021767	0.00246854
0.0217734	0.0024654
0.0217798	0.00246236
0.0217861	0.00245947
0.0217925	0.00245666
0.0217989	0.00245406
0.0218053	0.00245158
[truncated: 13,602 more rows]

## Sheet: fig1d_AA
Po	Var/Imax (pA)
0.00130962	0.00301881
0.00131333	0.00302174
0.00132073	0.00302752
0.0013318	0.00303634
0.00134647	0.00304802
0.00136469	0.00306279
0.00138636	0.00308038
0.00141139	0.00310119
0.00143966	0.00312494
0.00147105	0.00315175
0.00150543	0.00318143
0.00154264	0.00321408
0.00158253	0.00324968
0.00162493	0.00328772
0.00166967	0.00332802
0.00171657	0.0033706
0.00176546	0.00341495
0.00181615	0.0034607
0.00186845	0.00350748
0.00192219	0.00355471
0.00197719	0.00360216
0.00203326	0.00364875
0.00209023	0.00369421
0.00214793	0.00373776
0.00220622	0.00377881
0.00226492	0.00381674
0.00232389	0.00385094
0.00238301	0.00388067
0.00244214	0.0039054
0.00250116	0.00392447
0.00255996	0.00393712
0.00261846	0.00394331
0.00267657	0.0039426
0.0027342	0.00393446
0.0027913	0.00391871
0.00284782	0.00389504
0.0029037	0.00386325
0.00295892	0.00382393
0.00301346	0.00377721
0.00306729	0.00372282
0.00312042	0.00366114
0.00317284	0.00359288
0.00322458	0.00351856
0.00327563	0.00343879
0.00332604	0.0033542
0.00337582	0.00326568
0.00342501	0.0031737
0.00347364	0.00307939
0.00352177	0.00298378
0.00356941	0.00288762
0.00361664	0.00279205
0.00366348	0.00269811
0.00370998	0.00260652
0.00375619	0.00251836
0.00380216	0.00243436
0.00384792	0.00235609
0.00389352	0.00228365
0.00393898	0.00221816
0.00398436	0.00216055
0.00402967	0.00211138
0.00407495	0.00207133
0.00412022	0.00204098
0.00416551	0.00202089
0.00421081	0.0020112
0.00425616	0.00201248
0.00430155	0.00202485
0.00434698	0.00204845
0.00439246	0.00208338
0.00443798	0.00212947
0.00448354	0.00218653
0.00452911	0.0022546
0.00457469	0.00233303
0.00462026	0.00242138
0.0046658	0.00251937
0.00471129	0.00262624
0.00475671	0.00274158
0.00480203	0.00286433
0.00484722	0.00299385
0.00489228	0.0031293
0.00493716	0.00326981
0.00498185	0.00341447
0.00502632	0.0035623
0.00507055	0.00371244
0.00511452	0.00386352
0.0051582	0.00401494
0.00520157	0.00416544
0.00524462	0.00431407
0.00528733	0.00445989
0.00532969	0.00460204
0.00537168	0.00473962
0.00541329	0.00487168
0.00545451	0.00499745
0.00549532	0.00511644
0.00553573	0.00522763
0.00557573	0.00533038
0.00561531	0.00542425
0.00565448	0.00550871
0.00569322	0.00558353
0.00573153	0.00564827
0.00576943	0.00570274
0.0058069	0.00574651
0.00584396	0.00577937
0.0058806	0.00580174
0.00591683	0.00581332
0.00595265	0.00581411
0.00598807	0.00580464
0.0060231	0.00578467
0.00605775	0.0057545
0.00609202	0.00571469
0.00612593	0.00566551
0.00615948	0.00560708
0.00619269	0.0055401
0.00622558	0.00546496
0.00625815	0.00538214
0.00629042	0.00529235
0.00632241	0.00519592
0.00635414	0.00509342
0.00638562	0.00498561
0.00641687	0.00487299
0.00644792	0.00475617
0.00647878	0.00463571
0.00650947	0.00451241
0.00654001	0.00438678
0.00657044	0.00425949
0.00660076	0.00413118
0.006631	0.00400256
0.00666119	0.00387423
0.00669134	0.00374639
0.00672149	0.00362
0.00675164	0.0034953
0.00678183	0.00337307
0.00681207	0.0032538
0.00684238	0.0031375
0.0068728	0.00302485
0.00690333	0.0029161
0.006934	0.0028115
0.00696482	0.00271147
0.00699581	0.00261598
0.007027	0.00252514
0.0070584	0.00243906
0.00709002	0.00235766
0.00712188	0.00228112
0.00715399	0.00220926
0.00718638	0.00214218
0.00721904	0.00207966
0.00725201	0.00202146
0.00728528	0.00196762
0.00731886	0.00191771
0.00735278	0.0018716
0.00738704	0.00182899
0.00742164	0.00178996
0.00745659	0.00175408
0.00749191	0.00172121
0.00752759	0.00169116
0.00756364	0.00166397
0.00760007	0.00163928
0.00763687	0.001617
0.00767405	0.00159685
0.00771162	0.00157931
0.00774955	0.00156415
0.00778787	0.00155132
0.00782655	0.00154067
0.0078656	0.00153235
0.007905	0.00152633
0.00794476	0.00152278
0.00798486	0.00152195
0.00802529	0.00152338
0.00806605	0.00152757
0.00810711	0.00153436
0.00814846	0.00154384
0.00819009	0.00155583
0.00823199	0.00157061
0.00827414	0.00158823
0.00831652	0.00160837
0.00835911	0.00163096
0.0084019	0.00165565
0.00844487	0.00168255
0.008488	0.00171125
0.00853128	0.00174119
0.00857469	0.00177236
0.00861822	0.00180451
0.00866184	0.00183682
0.00870556	0.00186927
0.00874934	0.00190096
0.00879319	0.00193164
0.0088371	0.00196059
0.00888105	0.00198775
0.00892505	0.00201216
0.00896908	0.00203349
0.00901315	0.00205154
0.00905725	0.00206572
0.00910139	0.0020756
0.00914556	0.00208082
0.00918978	0.00208139
0.00923404	0.00207668
0.00927835	0.00206679
0.00932273	0.00205175
0.00936717	0.00203159
0.00941169	0.00200634
0.00945629	0.00197631
0.009501	0.00194184
0.0095458	0.00190307
0.00959072	0.00186066
0.00963575	0.00181523
0.00968092	0.0017672
0.00972622	0.00171737
0.00977165	0.00166644
0.00981724	0.0016151
0.00986296	0.00156433
0.00990884	0.00151501
0.00995486	0.00146772
0.010001	0.00142367
0.0100473	0.00138307
0.0100938	0.00134705
0.0101403	0.00131617
0.010187	0.00129112
0.0102338	0.00127262
0.0102807	0.00126101
0.0103277	0.00125682
0.0103748	0.00126028
0.0104219	0.00127157
0.010469	0.0012909
0.0105162	0.00131841
0.0105634	0.00135391
0.0106106	0.00139714
0.0106578	0.0014477
0.0107049	0.00150518
0.010752	0.00156926
0.010799	0.0016396
0.010846	0.00171546
0.0108929	0.00179591
0.0109396	0.00188094
0.0109863	0.00196897
0.0110329	0.00205946
0.0110793	0.00215174
0.0111256	0.00224513
0.0111717	0.0023389
0.0112177	0.00243208
0.0112636	0.00252395
0.0113094	0.002614
0.011355	0.00270159
0.0114005	0.00278642
0.0114458	0.00286751
0.0114911	0.00294485
0.0115362	0.00301792
0.0115812	0.00308652
0.0116261	0.00315068
0.011671	0.00320993
0.0117157	0.00326445
0.0117604	0.00331436
0.0118051	0.00335963
0.0118497	0.00340025
0.0118942	0.00343686
0.0119388	0.00346945
0.0119833	0.00349822
0.0120278	0.00352369
0.0120724	0.00354632
0.0121169	0.00356646
0.0121614	0.00358434
0.012206	0.00360036
0.0122506	0.00361497
0.0122952	0.00362847
0.0123398	0.00364142
0.0123845	0.00365397
0.0124291	0.00366654
0.0124738	0.00367956
0.0125185	0.00369331
0.0125631	0.00370784
0.0126078	0.00372323
0.0126524	0.00374015
0.0126971	0.00375827
0.0127416	0.00377793
0.0127862	0.00379901
0.0128306	0.00382165
0.012875	0.00384579
0.0129194	0.00387175
0.0129636	0.00389917
0.0130078	0.00392807
0.0130519	0.00395816
0.0130958	0.00398929
0.0131397	0.00402155
0.0131835	0.00405427
0.0132271	0.0040877
0.0132707	0.00412152
0.0133142	0.00415559
0.0133576	0.00418945
0.0134009	0.00422287
0.0134442	0.00425558
0.0134874	0.00428728
0.0135305	0.00431731
0.0135736	0.00434584
0.0136168	0.00437202
0.0136599	0.00439578
0.013703	0.0044168
0.0137462	0.00443455
0.0137894	0.00444888
0.0138327	0.00445913
0.0138761	0.00446503
0.0139196	0.00446669
0.0139632	0.00446354
0.014007	0.00445527
0.0140509	0.00444183
0.014095	0.00442291
0.0141392	0.00439856
0.0141837	0.0043686
0.0142283	0.00433291
0.0142731	0.0042917
0.0143181	0.00424522
0.0143634	0.00419361
0.0144088	0.00413704
0.0144544	0.00407559
0.0145003	0.00400983
0.0145463	0.00393999
0.0145925	0.00386663
0.0146389	0.00379032
0.0146855	0.00371164
0.0147323	0.00363108
0.0147792	0.00354902
0.0148263	0.00346629
0.0148735	0.00338331
0.0149209	0.00330083
0.0149684	0.00321945
0.0150161	0.00313963
0.0150638	0.00306193
0.0151117	0.00298685
0.0151597	0.00291479
0.0152078	0.00284627
0.015256	0.00278145
0.0153043	0.00272091
0.0153528	0.00266473
0.0154013	0.00261313
0.0154501	0.00256645
0.0154989	0.00252455
0.0155479	0.00248764
0.0155971	0.00245577
0.0156465	0.00242887
0.0156961	0.00240671
0.015746	0.00238933
0.0157961	0.00237684
0.0158464	0.00236885
0.0158971	0.00236534
0.0159481	0.00236614
0.0159995	0.00237109
0.0160512	0.0023801
0.0161033	0.00239295
0.0161559	0.00240948
0.0162089	0.00242965
0.0162624	0.00245321
0.0163164	0.00248004
0.0163709	0.00251026
0.0164259	0.00254343
0.0164815	0.00257948
0.0165377	0.00261825
0.0165944	0.00265952
0.0166518	0.00270321
0.0167097	0.0027491
0.0167682	0.00279699
0.0168272	0.00284658
0.0168869	0.00289772
0.0169471	0.0029499
0.0170079	0.00300293
0.0170692	0.00305642
0.017131	0.00311016
0.0171933	0.00316354
0.0172561	0.00321636
0.0173193	0.00326795
0.0173829	0.00331799
0.0174469	0.00336624
0.0175112	0.00341184
0.0175758	0.00345504
0.0176406	0.00349527
0.0177057	0.00353218
0.0177709	0.00356534
0.0178362	0.00359429
0.0179016	0.0036192
0.017967	0.00363989
0.0180324	0.00365599
0.0180977	0.00366769
0.018163	0.00367484
0.0182281	0.00367784
0.018293	0.00367664
0.0183578	0.00367143
0.0184223	0.00366259
0.0184866	0.00365034
0.0185506	0.00363529
0.0186142	0.00361806
0.0186776	0.00359876
0.0187406	0.00357809
0.0188033	0.00355677
0.0188657	0.00353526
0.0189277	0.00351423
0.0189893	0.00349459
0.0190507	0.00347681
0.0191117	0.00346122
0.0191724	0.00344877
0.0192328	0.00343982
0.0192929	0.00343514
0.0193529	0.00343515
0.0194125	0.00344047
0.019472	0.0034513
0.0195314	0.00346795
0.0195906	0.00349109
0.0196498	0.00352044
0.0197089	0.00355635
0.0197679	0.00359907
0.019827	0.00364871
0.0198862	0.00370493
0.0199455	0.00376815
0.0200048	0.00383769
0.0200644	0.00391373
0.0201242	0.00399565
0.0201842	0.00408346
0.0202445	0.00417636
0.0203051	0.00427426
0.020366	0.0043765
0.0204273	0.00448253
0.0204891	0.00459204
0.0205512	0.00470419
0.0206138	0.00481864
0.0206769	0.00493468
0.0207404	0.0050514
0.0208045	0.00516838
0.0208691	0.00528499
0.0209343	0.00540069
0.021	0.0055147
0.0210663	0.00562667
0.0211332	0.00573589
0.0212007	0.00584169
0.0212687	0.00594385
0.0213374	0.00604164
0.0214067	0.00613476
0.0214765	0.00622282
0.021547	0.00630511
0.0216181	0.00638161
0.0216897	0.00645213
0.0217619	0.006516
0.0218347	0.00657342
0.021908	0.00662405
0.0219819	0.00666759
0.0220562	0.00670421
0.0221311	0.00673376
0.0222064	0.00675594
0.0222822	0.00677103
0.0223584	0.00677895
0.022435	0.00677969
0.0225119	0.00677333
0.0225892	0.00675995
0.0226668	0.00673996
0.0227447	0.00671323
0.0228229	0.00667989
0.0229013	0.00664045
0.02298	0.00659474
0.0230589	0.00654305
0.0231379	0.00648568
0.0232172	0.00642292
0.0232966	0.00635511
0.0233761	0.00628223
0.0234558	0.00620497
0.0235357	0.00612352
0.0236158	0.00603809
0.023696	0.00594916
0.0237763	0.00585698
0.0238569	0.00576211
0.0239377	0.00566463
0.0240187	0.00556518
0.0240999	0.00546407
0.0241815	0.00536149
0.0242633	0.00525811
0.0243454	0.00515417
0.0244279	0.00505003
0.0245107	0.00494601
0.0245939	0.00484242
0.0246776	0.00473991
0.0247617	0.00463861
0.0248462	0.00453877
0.0249312	0.00444047
0.0250167	0.00434406
0.0251027	0.00424959
0.0251892	0.00415753
0.0252762	0.00406783
0.0253638	0.00398066
0.0254518	0.00389605
0.0255403	0.00381419
0.0256292	0.00373496
0.0257187	0.00365837
0.0258086	0.0035844
0.0258988	0.0035132
0.0259895	0.00344475
0.0260806	0.00337897
0.026172	0.00331583
0.0262637	0.00325539
0.0263557	0.00319749
0.0264479	0.00314219
0.0265403	0.00308963
0.0266329	0.0030398
0.0267257	0.00299252
0.0268185	0.002948
0.0269115	0.00290631
0.0270045	0.00286761
0.0270976	0.00283184
0.0271907	0.00279917
0.0272838	0.00276943
0.0273768	0.00274279
0.0274699	0.0027194
0.0275628	0.00269929
0.0276557	0.00268245
0.0277486	0.00266887
0.0278413	0.00265839
0.027934	0.00265106
0.0280266	0.00264685
0.0281191	0.00264579
0.0282115	0.00264759
0.0283038	0.00265202
0.0283961	0.00265893
0.0284882	0.00266796
0.0285803	0.00267874
0.0286722	0.00269133
0.0287641	0.00270495
0.028856	0.00271981
0.0289477	0.00273528
0.0290394	0.00275088
0.029131	0.00276635
0.0292226	0.00278104
0.0293141	0.00279518
0.0294056	0.00280825
0.029497	0.00281988
0.0295884	0.00282978
0.0296797	0.00283788
0.029771	0.00284375
0.0298623	0.00284742
0.0299535	0.00284902
0.0300447	0.00284827
0.0301358	0.0028453
0.030227	0.00283998
0.0303181	0.00283259
0.0304092	0.00282313
0.0305003	0.00281182
0.0305914	0.00279894
0.0306824	0.00278471
0.0307735	0.00276939
0.0308646	0.00275329
0.0309557	0.00273684
0.0310468	0.00272013
0.031138	0.00270367
0.0312292	0.00268765
0.0313204	0.00267263
0.0314117	0.0026587
0.0315031	0.0026465
0.0315945	0.0026362
0.0316861	0.00262824
0.0317778	0.00262297
0.0318695	0.00262066
0.0319615	0.0026217
0.0320535	0.00262613
0.0321458	0.00263421
0.0322382	0.00264622
0.0323309	0.00266235
0.0324238	0.00268306
0.0325169	0.00270823
0.0326103	0.00273811
0.032704	0.0027727
0.032798	0.00281208
0.0328923	0.00285608
0.032987	0.00290505
0.0330821	0.00295864
0.0331775	0.00301664
0.0332733	0.00307912
0.0333696	0.0031459
0.0334663	0.00321654
0.0335634	0.00329093
0.033661	0.00336888
0.033759	0.0034496
0.0338575	0.00353292
0.0339564	0.00361861
0.0340559	0.0037059
0.0341558	0.00379439
0.0342562	0.0038835
0.0343571	0.0039728
0.0344584	0.00406186
0.0345602	0.00414983
0.0346625	0.00423612
0.0347652	0.00432077
0.0348684	0.00440285
0.0349721	0.00448185
0.0350763	0.00455745
0.0351809	0.00462915
0.035286	0.00469689
0.0353916	0.00476
0.0354976	0.00481825
0.0356042	0.00487148
0.0357114	0.00491947
0.035819	0.0049623
0.0359273	0.0049997
0.0360361	0.0050318
0.0361456	0.00505834
0.0362558	0.00507967
0.0363667	0.0050962
0.0364783	0.00510788
0.0365907	0.00511506
0.0367039	0.00511786
0.0368179	0.00511683
0.0369328	0.00511222
0.0370487	0.00510435
0.0371655	0.00509385
0.0372833	0.00508094
0.0374022	0.00506597
0.037522	0.0050494
0.0376429	0.00503174
0.0377648	0.00501323
0.0378878	0.00499438
0.0380118	0.00497542
0.0381369	0.0049569
0.0382629	0.00493885
0.0383899	0.00492185
0.0385178	0.00490611
0.0386466	0.00489158
0.0387762	0.00487859
0.0389066	0.0048673
0.0390376	0.00485784
0.0391692	0.00485019
0.0393013	0.00484447
0.0394339	0.00484087
0.0395667	0.00483923
0.0396998	0.00483939
0.039833	0.00484125
0.0399662	0.00484484
0.0400994	0.00485007
0.0402323	0.00485671
0.0403649	0.00486493
0.0404972	0.00487437
0.040629	0.00488472
0.0407602	0.00489594
0.0408907	0.00490804
0.0410206	0.00492088
0.0411496	0.00493423
0.0412778	0.00494809
0.0414052	0.00496231
0.0415316	0.00497683
0.0416571	0.00499181
0.0417817	0.00500704
0.0419053	0.00502267
0.042028	0.00503843
0.0421498	0.00505463
0.0422707	0.00507125
0.0423908	0.00508833
0.0425102	0.00510576
0.0426289	0.00512411
0.0427469	0.00514277
0.0428645	0.0051621
0.0429816	0.0051823
0.0430984	0.00520349
0.043215	0.00522535
0.0433314	0.00524835
0.0434479	0.00527208
0.0435645	0.00529684
0.0436814	0.00532264
0.0437986	0.00534928
0.0439163	0.00537676
0.0440345	0.00540513
0.0441535	0.00543458
0.0442733	0.00546468
0.0443939	0.00549521
0.0445155	0.00552643
0.0446382	0.00555798
0.0447621	0.00558987
0.0448871	0.00562223
0.0450134	0.00565473
0.045141	0.00568723
0.0452699	0.00571985
0.0454003	0.00575246
0.0455319	0.0057849
0.045665	0.00581709
0.0457995	0.00584915
0.0459353	0.00588094
0.0460726	0.00591266
0.0462111	0.00594411
0.0463509	0.00597543
0.0464919	0.00600651
0.0466342	0.0060375
0.0467775	0.00606853
0.046922	0.00609964
0.0470674	0.00613099
0.0472138	0.00616227
0.0473609	0.00619395
0.0475089	0.00622584
0.0476575	0.00625829
0.0478067	0.00629099
0.0479564	0.00632415
0.0481065	0.00635815
0.048257	0.00639252
0.0484077	0.00642758
0.0485586	0.00646332
0.0487095	0.00649986
0.0488605	0.00653725
0.0490114	0.00657515
0.0491621	0.00661371
0.0493127	0.006653
0.049463	0.00669303
0.049613	0.00673369
0.0497626	0.0067749
0.0499118	0.00681649
0.0500606	0.00685863
0.0502089	0.00690111
0.0503568	0.00694356
0.0505041	0.00698612
0.0506509	0.00702902
0.0507972	0.00707184
0.0509429	0.00711402
0.0510882	0.00715608
0.0512329	0.0071977
0.0513771	0.00723846
0.0515208	0.00727873
0.0516641	0.00731818
0.0518069	0.00735665
0.0519493	0.00739463
0.0520913	0.00743127
0.052233	0.00746674
0.0523743	0.00750113
0.0525153	0.00753388
0.0526561	0.00756554
0.0527966	0.00759599
0.052937	0.00762557
0.0530772	0.00765387
0.0532172	0.00768099
0.0533571	0.00770693
0.053497	0.00773229
0.0536368	0.00775686
0.0537766	0.00778098
0.0539165	0.00780458
0.0540563	0.00782796
0.0541962	0.00785131
0.0543362	0.00787473
0.0544763	0.00789843
0.0546166	0.00792245
0.054757	0.00794706
0.0548975	0.00797253
0.0550383	0.00799885
0.0551792	0.00802621
0.0553204	0.00805475
0.0554619	0.00808444
0.0556036	0.00811558
0.0557456	0.00814816
0.0558879	0.00818235
0.0560306	0.00821835
0.0561736	0.00825589
0.0563169	0.00829532
0.0564607	0.00833658
0.0566049	0.00837975
0.0567496	0.00842478
0.0568947	0.00847199
0.0570403	0.00852116
0.0571863	0.00857235
0.0573329	0.00862576
0.0574801	0.00868124
0.0576278	0.00873877
0.057776	0.00879847
0.0579249	0.00886017
0.0580743	0.00892392
0.0582243	0.00898963
0.058375	0.00905711
0.0585262	0.00912629
0.058678	0.00919698
0.0588304	0.00926883
0.0589834	0.00934158
0.059137	0.0094151
0.0592911	0.00948872
0.0594458	0.00956207
0.0596009	0.00963498
0.0597565	0.00970679
0.0599125	0.00977707
0.0600689	0.00984489
0.0602257	0.00991016
0.0603828	0.00997204
0.0605401	0.0100303
0.0606977	0.010084
0.0608554	0.0101326
0.0610133	0.0101758
0.0611713	0.0102133
0.0613293	0.0102445
0.0614874	0.0102691
0.0616454	0.0102869
0.0618035	0.0102977
0.0619614	0.0103015
0.0621193	0.0102979
0.0622771	0.0102874
0.0624349	0.0102701
0.0625925	0.0102462
0.0627501	0.0102158
0.0629076	0.0101795
0.0630651	0.0101375
0.0632226	0.0100905
0.0633801	0.0100394
0.0635377	0.00998378
0.0636954	0.00992476
0.0638533	0.00986295
0.0640113	0.00979887
0.0641696	0.00973277
0.0643282	0.00966533
0.0644871	0.00959702
0.0646465	0.00952819
0.0648062	0.00945923
0.0649664	0.00939031
0.0651272	0.00932164
0.0652884	0.0092537
0.0654502	0.00918665
0.0656126	0.00912024
0.0657756	0.00905484
0.0659391	0.00899027
0.0661033	0.00892675
0.0662679	0.0088641
0.0664332	0.00880216
0.0665989	0.00874109
0.0667652	0.00868054
0.0669319	0.0086207
0.067099	0.0085615
0.0672665	0.00850296
0.0674344	0.008445
0.0676025	0.00838776
0.0677709	0.00833125
0.0679396	0.00827609
0.0681084	0.00822191
0.0682774	0.00816936
0.0684464	0.00811831
0.0686156	0.00806968
0.0687849	0.00802341
0.0689543	0.00797952
0.0691238	0.007939
0.0692934	0.00790177
0.0694631	0.00786851
0.069633	0.00783919
0.0698032	0.00781423
0.0699736	0.0077941
0.0701443	0.00777929
0.0703155	0.00776954
0.0704871	0.00776531
0.0706594	0.00776677
0.0708324	0.00777392
0.0710061	0.00778689
0.0711808	0.00780534
0.0713565	0.00782954
0.0715334	0.00785938
0.0717116	0.0078944
0.0718912	0.00793406
0.0720722	0.00797846
0.072255	0.00802725
0.0724395	0.00807991
0.0726258	0.0081359
0.0728142	0.00819489
0.0730046	0.00825638
0.0731972	0.00831969
0.073392	0.00838437
0.0735891	0.00844945
0.0737885	0.00851534
0.0739904	0.00858131
0.0741947	0.00864661
0.0744015	0.00871091
0.0746107	0.0087736
0.0748223	0.00883446
0.0750364	0.00889281
0.0752529	0.00894877
0.0754717	0.00900198
0.0756928	0.00905208
0.0759161	0.00909902
0.0761415	0.00914268
0.076369	0.00918267
0.0765984	0.00921927
0.0768296	0.00925261
0.0770626	0.00928254
0.0772971	0.00930926
0.077533	0.00933267
0.0777703	0.00935291
0.0780087	0.00937007
0.0782482	0.00938447
0.0784886	0.00939633
0.0787298	0.00940579
0.0789716	0.00941309
0.0792139	0.00941837
0.0794567	0.00942158
0.0796997	0.00942301
0.0799429	0.00942277
0.0801862	0.00942131
0.0804295	0.00941834
0.0806726	0.00941409
0.0809156	0.00940849
0.0811584	0.00940195
0.0814008	0.00939445
0.081643	0.00938599
0.0818848	0.00937653
0.0821262	0.00936615
0.0823672	0.00935476
0.0826078	0.00934263
0.0828481	0.00932983
0.083088	0.00931623
0.0833277	0.009302
0.083567	0.00928703
0.0838062	0.00927151
0.0840453	0.00925573
0.0842843	0.00923978
0.0845233	0.00922368
0.0847624	0.00920764
0.0850018	0.00919171
0.0852415	0.00917621
0.0854816	0.00916143
0.0857222	0.00914787
0.0859636	0.00913526
0.0862057	0.00912443
0.0864487	0.00911521
0.0866927	0.00910829
0.0869379	0.00910371
0.0871844	0.00910188
0.0874323	0.00910288
0.0876817	0.00910746
0.0879328	0.00911565
0.0881856	0.00912782
0.0884404	0.00914388
0.088697	0.00916439
0.0889558	0.00918942
0.0892166	0.00921917
0.0894797	0.00925374
0.0897451	0.0092931
0.0900128	0.00933722
0.090283	0.00938656
0.0905555	0.00944063
0.0908304	0.00949948
0.0911078	0.00956307
0.0913876	0.00963131
0.0916698	0.00970405
0.0919543	0.00978078
0.0922411	0.00986117
0.0925302	0.00994535
0.0928213	0.010033
0.0931145	0.0101234
0.0934095	0.0102162
0.0937064	0.0103111
0.0940048	0.0104078
0.0943046	0.0105059
0.0946058	0.0106048
0.094908	0.0107043
0.0952111	0.010804
0.0955149	0.010903
0.0958191	0.0110009
0.0961237	0.0110975
0.0964282	0.0111921
0.0967325	0.0112846
0.0970365	0.0113746
0.0973398	0.0114614
0.0976422	0.0115449
0.0979436	0.0116249
0.0982437	0.0117009
0.0985424	0.0117729
0.0988394	0.0118405
0.0991346	0.0119034
0.0994278	0.0119616
0.099719	0.0120154
0.100008	0.0120642
0.100294	0.012108
0.100579	0.012147
0.10086	0.0121814
0.101139	0.0122113
0.101416	0.012237
0.10169	0.0122587
0.101961	0.0122767
0.10223	0.0122918
0.102497	0.0123041
0.102761	0.0123143
0.103022	0.0123229
0.103281	0.0123304
0.103538	0.0123376
0.103793	0.0123453
0.104046	0.0123537
0.104297	0.0123636
0.104547	0.0123762
0.104794	0.0123914
0.105041	0.0124103
0.105286	0.0124336
0.105529	0.0124617
0.105772	0.0124952
0.106014	0.0125347
0.106255	0.0125803
0.106495	0.0126327
0.106735	0.0126918
0.106974	0.0127577
0.107213	0.0128304
0.107451	0.01291
0.10769	0.0129961
0.107928	0.0130884
0.108167	0.0131867
0.108405	0.0132903
0.108644	0.0133983
0.108884	0.0135101
0.109123	0.0136248
0.109363	0.0137416
0.109604	0.0138596
0.109845	0.0139782
0.110087	0.0140958
0.11033	0.0142112
0.110573	0.014324
0.110818	0.0144329
0.111063	0.0145371
0.11131	0.0146355
0.111557	0.0147273
0.111806	0.0148121
0.112056	0.0148888
0.112308	0.0149574
0.112561	0.015017
0.112815	0.0150677
0.113071	0.015109
0.113329	0.0151411
0.113588	0.0151641
0.113849	0.015178
0.114111	0.0151833
0.114376	0.0151802
0.114642	0.0151691
0.11491	0.015151
0.115179	0.0151265
0.115451	0.0150963
0.115725	0.0150611
0.116	0.0150213
0.116277	0.0149786
0.116556	0.014933
0.116836	0.0148856
0.117119	0.0148371
0.117402	0.0147881
0.117688	0.0147395
0.117975	0.014692
0.118263	0.0146461
0.118552	0.0146021
0.118843	0.0145606
0.119134	0.014522
0.119427	0.0144866
0.11972	0.0144546
0.120014	0.0144265
0.120309	0.014402
0.120605	0.0143812
0.1209	0.0143644
0.121196	0.0143515
0.121493	0.0143424
0.121789	0.0143373
0.122085	0.0143361
0.122382	0.0143385
0.122678	0.0143444
0.122974	0.0143539
0.12327	0.0143666
0.123566	0.0143825
0.123861	0.0144017
0.124156	0.0144237
0.124451	0.0144487
0.124745	0.0144765
0.12504	0.014507
0.125334	0.0145399
0.125627	0.0145754
0.125921	0.014613
0.126214	0.0146527
0.126507	0.0146944
0.1268	0.0147377
0.127093	0.0147828
0.127385	0.014829
0.127678	0.0148767
0.127972	0.0149251
0.128265	0.0149742
0.128559	0.0150237
0.128852	0.0150733
0.129147	0.0151231
0.129442	0.0151724
0.129737	0.0152215
0.130033	0.01527
0.13033	0.0153179
0.130628	0.015365
0.130926	0.0154113
0.131225	0.0154571
0.131526	0.0155019
0.131827	0.0155459
0.132129	0.0155892
0.132433	0.015632
0.132738	0.0156743
0.133044	0.0157164
0.133351	0.015759
0.13366	0.015802
0.13397	0.0158459
0.134282	0.0158911
0.134595	0.0159376
0.134909	0.0159857
0.135225	0.0160357
0.135543	0.016088
0.135861	0.0161429
0.136182	0.0162007
0.136503	0.0162616
0.136826	0.0163257
0.13715	0.0163934
0.137476	0.0164641
0.137802	0.0165382
0.13813	0.0166155
0.138459	0.016696
0.138789	0.0167793
0.13912	0.0168654
0.139452	0.0169535
0.139784	0.0170435
0.140117	0.0171349
0.140451	0.0172277
0.140785	0.0173203
0.14112	0.0174131
0.141455	0.017505
0.14179	0.0175956
0.142126	0.0176842
0.142461	0.0177705
0.142797	0.0178536
0.143132	0.0179331
0.143468	0.0180084
0.143803	0.0180789
0.144138	0.0181444
0.144472	0.0182041
0.144807	0.0182575
0.14514	0.0183045
0.145474	0.0183447
0.145806	0.0183778
0.146139	0.0184039
0.14647	0.0184225
0.146801	0.0184337
0.147131	0.0184378
0.147461	0.0184348
0.14779	0.0184246
0.148118	0.0184076
0.148446	0.018384
0.148773	0.0183539
0.149099	0.0183182
0.149425	0.0182773
0.14975	0.0182316
0.150075	0.0181814
0.150399	0.0181276
0.150723	0.0180702
0.151046	0.01801
0.151369	0.0179483
0.151692	0.0178852
0.152015	0.0178211
0.152338	0.017757
0.15266	0.0176931
0.152983	0.0176301
0.153305	0.0175688
0.153628	0.0175093
0.153952	0.0174522
0.154275	0.0173979
0.154599	0.0173466
0.154924	0.0172988
0.155249	0.0172546
0.155574	0.0172146
0.155901	0.0171786
0.156227	0.0171466
0.156555	0.017119
0.156883	0.0170957
0.157212	0.0170767
0.157541	0.0170619
0.157871	0.0170513
0.158202	0.0170448
0.158533	0.0170421
0.158864	0.0170436
0.159196	0.0170488
0.159529	0.0170577
0.159861	0.0170704
0.160194	0.0170862
0.160528	0.0171054
0.160861	0.0171277
0.161195	0.017153
0.161529	0.0171818
0.161863	0.0172137
0.162197	0.0172483
0.162532	0.0172858
0.162867	0.0173261
0.163202	0.0173697
0.163537	0.017416
0.163873	0.017465
0.164209	0.0175169
0.164546	0.0175716
0.164883	0.0176296
0.165222	0.0176898
0.165561	0.0177526
0.165901	0.0178177
0.166243	0.0178853
0.166585	0.0179549
0.166929	0.0180266
0.167275	0.0181002
0.167622	0.0181753
0.167971	0.0182518
0.168321	0.0183293
0.168674	0.0184073
0.169028	0.0184859
0.169384	0.0185645
0.169742	0.018643
0.170101	0.0187207
0.170463	0.018798
0.170826	0.0188744
0.171191	0.0189495
0.171558	0.0190232
0.171925	0.0190952
0.172295	0.0191656
0.172665	0.0192343
0.173037	0.0193013
0.173409	0.0193668
0.173782	0.0194306
0.174155	0.0194931
0.174529	0.0195542
0.174903	0.0196147
0.175278	0.0196745
0.175652	0.0197337
0.176026	0.0197935
0.1764	0.0198537
0.176773	0.0199151
0.177146	0.019978
0.177518	0.0200432
0.17789	0.020111
0.178262	0.0201821
0.178633	0.0202569
0.179003	0.0203358
0.179373	0.0204191
0.179743	0.0205074
0.180112	0.0206011
0.180481	0.0206999
0.18085	0.0208048
0.181219	0.0209153
0.181589	0.0210314
0.181959	0.0211536
0.182329	0.0212809
0.1827	0.0214134
0.183072	0.0215506
0.183444	0.0216919
0.183818	0.021837
0.184193	0.0219848
0.184569	0.0221349
0.184947	0.0222859
0.185326	0.0224376
0.185707	0.0225885
0.186089	0.0227375
0.186474	0.0228836
0.18686	0.0230254
0.187247	0.0231621
0.187637	0.0232921
0.188028	0.0234142
0.188421	0.0235279
0.188816	0.0236315
0.189212	0.0237243
0.18961	0.0238051
0.190009	0.0238734
0.19041	0.023928
0.190812	0.0239686
0.191216	0.0239945
0.191621	0.0240058
0.192027	0.0240016
0.192434	0.0239825
0.192841	0.0239484
0.19325	0.0238995
0.19366	0.0238362
0.19407	0.023759
0.194481	0.0236687
0.194893	0.0235662
0.195305	0.0234524
0.195718	0.0233283
0.196131	0.0231951
0.196545	0.0230537
0.19696	0.0229054
0.197374	0.0227519
0.19779	0.0225943
0.198205	0.0224339
0.198622	0.0222717
0.199038	0.0221095
0.199456	0.021948
0.199874	0.0217888
0.200293	0.0216328
0.200712	0.0214811
0.201132	0.0213343
0.201553	0.0211931
0.201974	0.0210587
0.202397	0.0209313
0.20282	0.0208117
0.203244	0.0207003
0.20367	0.020597
0.204096	0.0205023
0.204523	0.0204162
0.204952	0.020339
0.205381	0.0202703
0.205812	0.0202106
0.206243	0.0201596
0.206675	0.0201168
0.207108	0.020082
0.207542	0.0200553
0.207977	0.0200363
0.208413	0.0200251
0.208848	0.020021
0.209285	0.020024
0.209721	0.0200336
0.210157	0.0200496
0.210594	0.0200718
0.21103	0.0201001
0.211465	0.0201337
0.211899	0.0201728
0.212333	0.0202168
0.212765	0.0202656
0.213196	0.0203188
0.213625	0.0203761
0.214052	0.0204369
0.214477	0.0205013
0.214899	0.0205678
0.215319	0.0206367
0.215736	0.0207076
0.21615	0.0207798
0.216561	0.020853
0.216969	0.020926
0.217374	0.0209988
0.217775	0.0210711
0.218173	0.021142
0.218567	0.0212111
0.218958	0.0212777
0.219346	0.0213423
0.21973	0.0214042
0.220111	0.0214623
0.220489	0.0215169
0.220863	0.021568
0.221235	0.0216152
0.221605	0.0216586
0.221971	0.0216984
0.222336	0.0217349
0.222698	0.0217683
0.223058	0.0217988
0.223417	0.021827
0.223775	0.0218531
0.224131	0.0218781
0.224486	0.0219027
0.224841	0.0219271
0.225196	0.0219518
0.22555	0.021978
0.225904	0.0220065
0.226259	0.0220377
0.226614	0.022073
0.22697	0.0221123
0.227326	0.0221567
0.227684	0.0222066
0.228043	0.0222628
0.228403	0.0223255
0.228766	0.0223956
0.229129	0.0224728
0.229495	0.0225577
0.229862	0.0226503
0.230232	0.0227507
0.230603	0.0228587
0.230977	0.0229742
0.231353	0.023097
0.231731	0.0232268
0.232112	0.0233632
0.232495	0.0235054
0.23288	0.0236533
0.233267	0.0238063
0.233657	0.0239635
0.234049	0.0241242
0.234443	0.0242877
0.234839	0.0244534
0.235238	0.0246203
0.235639	0.0247883
0.236042	0.0249558
0.236447	0.0251225
0.236853	0.0252877
0.237262	0.0254501
0.237673	0.0256096
0.238086	0.0257651
0.2385	0.0259156
0.238917	0.0260611
0.239335	0.0262004
0.239754	0.0263329
0.240176	0.0264576
0.240599	0.0265745
0.241023	0.0266827
0.24145	0.0267811
0.241877	0.0268697
0.242306	0.0269476
0.242737	0.0270142
0.243169	0.0270693
0.243603	0.0271122
0.244037	0.0271422
0.244473	0.0271588
0.244911	0.0271621
0.245349	0.0271515
0.245789	0.0271268
0.24623	0.0270876
0.246672	0.0270341
0.247116	0.0269659
0.24756	0.0268834
0.248005	0.0267863
0.248451	0.0266756
0.248898	0.0265511
0.249346	0.0264136
0.249795	0.0262635
0.250244	0.0261015
0.250695	0.0259285
0.251146	0.0257457
0.251597	0.0255536
0.25205	0.025354
0.252503	0.0251477
0.252956	0.0249363
0.25341	0.0247211
0.253864	0.0245034
0.254319	0.0242851
0.254775	0.0240672
0.25523	0.0238517
0.255686	0.0236399
0.256142	0.0234334
0.256598	0.0232339
0.257055	0.0230427
0.257511	0.0228613
0.257968	0.022691
0.258424	0.0225332
0.258881	0.0223892
0.259337	0.0222595
0.259793	0.0221454
0.260248	0.0220479
0.260703	0.0219675
0.261158	0.0219049
0.261612	0.02186
0.262066	0.0218339
0.262519	0.0218264
0.262971	0.0218371
0.263423	0.0218664
0.263873	0.0219142
0.264323	0.0219794
0.264772	0.0220619
0.26522	0.0221608
0.265667	0.0222757
0.266114	0.0224059
0.266559	0.0225504
0.267003	0.022708
0.267447	0.0228781
0.26789	0.0230596
0.268332	0.0232513
0.268773	0.0234518
0.269213	0.023661
0.269653	0.0238769
0.270092	0.0240988
0.27053	0.0243258
0.270968	0.0245568
0.271405	0.0247907
0.271842	0.0250271
0.272279	0.025265
0.272715	0.0255034
0.273151	0.0257415
0.273586	0.0259786
0.274022	0.0262145
0.274457	0.0264486
0.274892	0.0266799
0.275327	0.0269081
0.275762	0.0271328
0.276197	0.0273535
0.276632	0.0275697
0.277067	0.0277812
0.277502	0.027988
0.277937	0.0281895
0.278371	0.0283848
0.278806	0.0285741
0.279241	0.028757
0.279675	0.0289329
0.28011	0.0291016
0.280545	0.029263
0.280979	0.0294166
0.281414	0.029562
0.281849	0.0296988
0.282283	0.0298269
0.282718	0.0299458
0.283152	0.0300556
0.283587	0.030156
0.284022	0.0302468
0.284457	0.0303275
0.284891	0.0303983
0.285326	0.0304588
0.285762	0.0305092
0.286197	0.0305496
0.286633	0.0305799
0.287068	0.0306005
0.287505	0.0306114
0.287941	0.030613
0.288378	0.0306055
0.288815	0.030589
0.289253	0.0305645
0.289692	0.0305318
0.290131	0.0304922
0.29057	0.0304457
0.291011	0.0303929
0.291452	0.0303348
0.291894	0.0302714
0.292336	0.030204
0.292779	0.0301328
0.293224	0.0300586
0.293669	0.0299822
0.294114	0.0299042
0.294561	0.0298252
0.295009	0.0297458
0.295457	0.0296669
0.295906	0.0295888
0.296356	0.0295127
0.296806	0.0294385
0.297257	0.0293669
0.297708	0.0292988
0.29816	0.029234
0.298613	0.0291733
0.299066	0.0291174
0.299519	0.0290657
0.299972	0.0290193
0.300425	0.0289778
0.300878	0.028942
0.301331	0.0289111
0.301784	0.0288854
0.302237	0.0288654
0.302689	0.0288502
0.303141	0.0288402
0.303592	0.0288351
0.304044	0.0288344
0.304494	0.0288378
0.304944	0.0288451
0.305394	0.0288561
0.305843	0.0288696
0.306292	0.0288857
0.30674	0.0289035
0.307187	0.0289232
0.307635	0.0289436
0.308082	0.0289644
0.308528	0.0289853
0.308974	0.0290057
0.30942	0.0290246
0.309866	0.0290418
0.310311	0.0290569
0.310757	0.0290696
0.311202	0.0290791
0.311648	0.0290854
0.312093	0.0290878
0.312538	0.0290862
0.312983	0.0290801
0.313429	0.029069
0.313874	0.029053
0.314319	0.0290316
0.314765	0.029005
0.31521	0.0289722
0.315655	0.028934
0.3161	0.0288895
0.316545	0.0288392
0.31699	0.0287825
0.317434	0.0287197
0.317878	0.0286509
0.318321	0.0285759
0.318764	0.0284948
0.319207	0.0284077
0.319648	0.0283151
0.320089	0.028217
0.320529	0.0281136
0.320968	0.0280052
0.321406	0.0278917
0.321843	0.0277739
0.322279	0.0276522
0.322714	0.0275268
0.323148	0.0273981
0.32358	0.0272668
0.324011	0.0271333
0.32444	0.0269977
0.324869	0.0268613
0.325296	0.0267242
0.325722	0.0265869
0.326146	0.0264496
0.32657	0.0263131
0.326992	0.0261778
0.327414	0.0260443
0.327834	0.0259127
0.328254	0.0257834
0.328673	0.0256573
0.329092	0.0255341
0.32951	0.0254142
0.329928	0.0252981
0.330346	0.0251856
0.330764	0.0250774
0.331183	0.0249733
0.331602	0.0248733
0.332021	0.0247777
0.332441	0.0246865
0.332862	0.0245997
0.333284	0.0245178
0.333707	0.0244401
0.334132	0.024367
0.334558	0.0242983
0.334985	0.0242343
0.335413	0.0241747
0.335843	0.0241194
0.336275	0.0240684
0.336708	0.0240218
0.337142	0.0239793
0.337577	0.0239415
0.338014	0.0239073
0.338452	0.0238774
0.338891	0.0238516
0.33933	0.0238295
0.33977	0.0238113
0.340211	0.0237966
0.340652	0.0237856
0.341093	0.023778
0.341534	0.0237736
0.341974	0.0237726
0.342414	0.0237748
0.342852	0.0237793
0.34329	0.0237868
0.343727	0.0237965
0.344162	0.0238083
0.344596	0.0238222
0.345027	0.0238382
0.345457	0.0238554
0.345885	0.0238743
0.346311	0.0238944
0.346735	0.0239156
0.347156	0.0239375
0.347575	0.0239606
0.347992	0.0239844
0.348407	0.0240091
0.348819	0.0240348
0.349229	0.0240614
0.349638	0.024089
0.350044	0.0241169
0.350448	0.024147
0.350851	0.0241778
0.351253	0.0242104
0.351653	0.0242448
0.352052	0.0242814
0.35245	0.0243207
0.352848	0.0243631
0.353245	0.0244086
0.353643	0.024458
0.35404	0.0245119
0.354438	0.0245705
0.354837	0.0246347
0.355237	0.0247044
0.355638	0.0247804
0.35604	0.0248633
0.356444	0.0249535
0.356851	0.0250513
0.357259	0.0251575
0.35767	0.0252722
0.358083	0.0253955
0.3585	0.0255283
0.358919	0.0256707
0.359341	0.025823
0.359766	0.0259849
0.360194	0.0261572
0.360625	0.0263397
0.36106	0.026532
0.361498	0.0267348
0.361938	0.0269473
0.362382	0.0271696
0.362828	0.0274016
0.363277	0.0276428
0.363728	0.0278932
0.364182	0.0281523
0.364638	0.0284196
0.365095	0.0286945
0.365554	0.028977
0.366014	0.029266
0.366475	0.0295613
0.366936	0.0298622
0.367398	0.0301677
0.367859	0.0304772
0.36832	0.0307905
0.368781	0.0311062
0.369241	0.0314236
0.369699	0.0317419
0.370156	0.0320601
0.370611	0.0323776
0.371064	0.032693
0.371515	0.0330056
0.371964	0.0333141
0.37241	0.0336179
0.372853	0.0339156
0.373294	0.034206
0.373732	0.0344883
0.374166	0.0347616
0.374598	0.0350241
0.375028	0.0352754
0.375454	0.0355138
0.375877	0.035739
0.376298	0.0359494
0.376716	0.0361441
0.377132	0.0363222
0.377545	0.0364832
0.377956	0.0366259
0.378365	0.0367496
0.378772	0.036854
0.379178	0.0369385
0.379582	0.037002
0.379985	0.0370453
0.380387	0.0370674
0.380789	0.0370686
0.38119	0.0370484
0.38159	0.0370072
0.381991	0.0369453
0.382392	0.036863
0.382793	0.0367607
0.383194	0.036639
0.383596	0.0364984
0.383999	0.0363398
0.384402	0.0361641
0.384807	0.0359722
0.385212	0.0357649
0.385619	0.0355434
0.386026	0.0353086
0.386435	0.0350619
0.386844	0.0348047
0.387255	0.0345382
0.387666	0.0342633
0.388079	0.0339818
0.388491	0.0336952
0.388904	0.033404
0.389318	0.0331103
0.389731	0.0328153
0.390145	0.0325203
0.390558	0.0322267
0.39097	0.0319357
0.391382	0.0316481
0.391793	0.031366
0.392202	0.03109
0.39261	0.0308215
0.393016	0.0305612
0.39342	0.0303105
0.393822	0.0300704
0.394222	0.0298416
0.394619	0.0296247
0.395013	0.0294211
0.395404	0.0292304
0.395793	0.0290541
0.396179	0.0288923
0.396561	0.0287452
0.39694	0.0286134
0.397316	0.028497
0.397689	0.028396
0.398059	0.0283106
0.398426	0.0282406
0.39879	0.0281859
0.399151	0.0281462
0.39951	0.0281208
0.399866	0.0281103
0.400219	0.0281133
0.400571	0.0281305
0.40092	0.0281599
0.401268	0.0282013
0.401614	0.0282541
0.40196	0.0283177
0.402304	0.028391
0.402647	0.0284734
0.40299	0.0285638
0.403333	0.0286618
0.403676	0.0287657
0.404019	0.028875
0.404362	0.0289888
0.404706	0.0291063
0.405051	0.0292263
0.405397	0.0293481
0.405744	0.0294713
0.406092	0.0295935
0.406442	0.0297159
0.406793	0.0298366
0.407146	0.029955
0.407501	0.0300704
0.407858	0.0301825
0.408216	0.0302904
0.408577	0.0303936
0.408939	0.0304919
0.409303	0.0305846
0.409669	0.0306717
0.410038	0.0307525
0.410408	0.0308273
0.410779	0.0308959
0.411153	0.030958
0.411528	0.0310139
0.411905	0.0310633
0.412284	0.0311067
0.412664	0.0311444
0.413045	0.0311762
0.413428	0.0312022
0.413812	0.0312231
0.414198	0.0312386
0.414584	0.0312496
0.414972	0.0312557
0.41536	0.0312575
0.415749	0.0312552
0.416139	0.0312487
0.416529	0.0312388
0.41692	0.0312253
0.417311	0.0312082
0.417703	0.0311881
0.418094	0.0311647
0.418486	0.0311381
0.418878	0.0311083
0.419269	0.0310755
0.419661	0.0310401
0.420052	0.0310012
0.420443	0.0309596
0.420834	0.0309146
0.421225	0.0308667
0.421615	0.0308159
0.422005	0.0307618
0.422394	0.0307045
0.422783	0.0306445
0.423172	0.0305815
0.42356	0.0305158
0.423948	0.0304476
0.424336	0.0303771
0.424723	0.0303049
0.425111	0.0302312
0.425498	0.0301561
0.425884	0.0300802
0.426271	0.0300043
0.426657	0.0299281
0.427044	0.0298525
0.42743	0.0297782
0.427816	0.0297056
0.428202	0.0296357
0.428588	0.0295686
0.428974	0.0295052
0.429359	0.029446
0.429744	0.0293912
0.430128	0.0293418
0.430512	0.0292981
0.430895	0.0292606
0.431277	0.0292295
0.431658	0.0292056
0.432038	0.0291892
0.432417	0.0291799
0.432794	0.0291781
0.43317	0.0291839
0.433544	0.0291977
0.433915	0.0292193
0.434285	0.0292481
0.434652	0.0292843
0.435016	0.0293274
0.435378	0.029377
0.435737	0.0294327
0.436093	0.0294945
0.436446	0.0295614
0.436796	0.0296325
0.437143	0.0297076
0.437487	0.0297862
0.437827	0.0298671
0.438164	0.0299499
0.438497	0.0300333
0.438828	0.0301171
0.439155	0.0302007
0.43948	0.0302827
0.439801	0.030363
0.44012	0.0304408
0.440436	0.0305151
0.440749	0.0305859
0.44106	0.0306522
0.441369	0.0307135
0.441676	0.0307699
0.441981	0.0308208
0.442284	0.0308657
0.442586	0.0309048
0.442887	0.0309375
0.443186	0.0309645
0.443485	0.0309854
0.443782	0.0310002
0.44408	0.0310093
0.444377	0.0310134
0.444673	0.0310118
0.444969	0.0310056
0.445266	0.030995
0.445562	0.0309804
0.445859	0.0309619
0.446156	0.0309403
0.446454	0.030916
0.446752	0.0308896
0.44705	0.0308612
0.44735	0.0308315
0.447649	0.0308006
0.44795	0.0307694
0.448251	0.030738
0.448553	0.0307066
0.448855	0.0306755
0.449159	0.0306446
0.449463	0.0306147
0.449767	0.030586
0.450073	0.0305581
0.450379	0.0305317
0.450685	0.0305065
0.450992	0.0304831
0.4513	0.030461
0.451608	0.03044
0.451917	0.0304207
0.452226	0.030403
0.452536	0.0303868
0.452846	0.0303721
0.453157	0.0303589
0.453467	0.0303476
0.453778	0.0303377
0.45409	0.0303297
0.454401	0.0303236
0.454713	0.0303196
0.455024	0.0303175
0.455336	0.0303175
0.455648	0.0303195
0.45596	0.0303237
0.456272	0.0303305
0.456584	0.0303394
0.456895	0.0303509
0.457207	0.030365
0.457518	0.0303815
0.457829	0.0304008
0.45814	0.0304225
0.45845	0.0304466
0.45876	0.030473
0.45907	0.0305018
0.459379	0.0305325
0.459687	0.0305652
0.459995	0.0305996
0.460302	0.0306356
0.460608	0.0306727
0.460914	0.0307109
0.461219	0.0307498
0.461522	0.0307889
0.461825	0.0308281
0.462127	0.0308675
0.462428	0.0309059
0.462728	0.030943
0.463027	0.030979
0.463324	0.0310132
0.463621	0.0310451
0.463916	0.0310746
0.464211	0.0311014
0.464504	0.0311252
0.464797	0.0311454
0.465088	0.0311616
0.465378	0.0311741
0.465667	0.0311819
0.465955	0.0311856
0.466243	0.0311849
0.466529	0.0311789
0.466815	0.0311681
0.4671	0.0311528
0.467384	0.0311322
0.467667	0.0311065
0.46795	0.0310759
0.468232	0.0310402
0.468514	0.031
0.468795	0.0309547
0.469075	0.0309054
0.469355	0.0308521
0.469635	0.0307953
0.469915	0.0307349
0.470194	0.0306721
0.470472	0.030607
0.470751	0.0305399
0.471029	0.0304717
0.471306	0.0304025
0.471584	0.0303332
0.47186	0.0302641
0.472137	0.0301962
0.472413	0.0301303
0.472688	0.0300662
0.472963	0.0300048
0.473238	0.0299465
0.473511	0.0298916
0.473784	0.0298402
0.474056	0.0297927
0.474328	0.0297493
0.474598	0.0297099
0.474868	0.0296745
0.475136	0.0296426
0.475403	0.0296142
0.475669	0.029589
0.475934	0.0295664
0.476197	0.0295456
0.476459	0.0295264
0.47672	0.0295078
0.476978	0.029489
0.477236	0.0294695
0.477491	0.0294485
0.477745	0.029425
0.477997	0.0293982
0.478248	0.0293677
0.478496	0.0293326
0.478743	0.0292927
0.478988	0.0292471
0.479231	0.0291955
0.479472	0.0291377
0.479711	0.0290735
0.479949	0.0290031
0.480185	0.0289266
0.480419	0.0288437
0.480651	0.0287559
0.480882	0.0286625
0.481112	0.0285647
0.481339	0.0284631
0.481566	0.0283584
0.481791	0.0282515
0.482015	0.0281436
0.482237	0.0280348
0.482459	0.0279266
0.482679	0.0278196
0.482899	0.027715
0.483118	0.0276131
0.483336	0.0275151
0.483554	0.0274214
0.483771	0.0273327
[truncated: 857 more rows]

## Sheet: fig1d_VV_hist
Po	density
0.45625	1.48148
0.56875	1.97531
0.68125	3.95062
0.79375	1.48148

## Sheet: fig1d_AA_hist
Po	density
0.45625	0.888889
0.56875	1.77778
0.68125	3.55556
0.79375	2.66667
