# Supplementary material for: Mechanistic basis of ligand efficacy in the calcium‐activated chloride channel TMEM16A
Source: EMBO J. 2023 Nov 20;42(24):e115030. doi: 10.15252/embj.2023115030 (PMC10711664; doi:10.15252/embj.2023115030)
Supplement: Supplementary file 4 — Source Data for Figure 1 [file EMBJ-42-e115030-s006.zip › Fig1/fig1e.xlsx]

## Sheet: fig1e
	Po max	Po max_se	i (pA)	i_se
WT	0.775	0.027	0.18	0.017
L647V/I733V	0.663	0.029	0.07	0.003
L647A/I733A	0.657	0.035	0.118	0.014
