# Supplementary material for: Mechanistic basis of ligand efficacy in the calcium‐activated chloride channel TMEM16A
Source: EMBO J. 2023 Nov 20;42(24):e115030. doi: 10.15252/embj.2023115030 (PMC10711664; doi:10.15252/embj.2023115030)
Supplement: Supplementary file 4 — Source Data for Figure 1 [file EMBJ-42-e115030-s006.zip › Fig1/fig1f.xlsx]

## Sheet: fig1f
No. of Methyl	construct	EC50 (M)	EC50_se	nh	nh_se	Po max	Po max_sem
0	WT	2.77e-07	1.83e-08	1.95	0.22	0.775	0.027
-1	I733V	4.51e-07	1.92e-08	1.71	0.11	0.762	0.013
-1	L647V	7.5e-07	4.91e-08	1.76	0.17	0.771	0.019
-2	L647V/I733V	1.18e-06	4.25e-08	1.78	0.09	0.663	0.029
-3	I733A	1.12e-06	5.33e-08	1.63	0.1	0.659	0.022
-3	L647A	1.2e-06	5.49e-08	1.46	0.09	0.684	0.021
-6	L647A/I733A	1.8e-06	4.43e-08	1.25	0.03	0.657	0.035
