# Supplementary material for: Mechanistic basis of ligand efficacy in the calcium‐activated chloride channel TMEM16A
Source: EMBO J. 2023 Nov 20;42(24):e115030. doi: 10.15252/embj.2023115030 (PMC10711664; doi:10.15252/embj.2023115030)
Supplement: Supplementary file 5 — Source Data for Figure 2 [file EMBJ-42-e115030-s004.zip › Fig2/fig2b.xlsx]

## Sheet: fig2b_data
	WT	L647A	I733A	L647A/I733A
Lopen	5.33	2.796	2.644	2.402
Lpre-open	3.116	5.955	5.392	5.462
La6	2.221	2.424	2.588	2.627

## Sheet: fig2b_95ci
	WT	L647A	I733A	L647A/I733A
Lopen	0.462	0.354	0.188	0.267
Lpre-open	0.159	0.465	0.257	0.403
La6	0.102	0.142	0.071	0.114
