# Supplementary material for: Mechanistic basis of ligand efficacy in the calcium‐activated chloride channel TMEM16A
Source: EMBO J. 2023 Nov 20;42(24):e115030. doi: 10.15252/embj.2023115030 (PMC10711664; doi:10.15252/embj.2023115030)
Supplement: Supplementary file 5 — Source Data for Figure 2 [file EMBJ-42-e115030-s004.zip › Fig2/fig2c.xlsx]

## Sheet: fig2c
	tau (ms)	tau_95ci
WT	2.049	0.032
L647A	1.407	0.015
I733A	1.171	0.008
L647A/I733A	0.718	0.009
