# Supplementary material for: Mechanistic basis of ligand efficacy in the calcium‐activated chloride channel TMEM16A
Source: EMBO J. 2023 Nov 20;42(24):e115030. doi: 10.15252/embj.2023115030 (PMC10711664; doi:10.15252/embj.2023115030)
Supplement: Supplementary file 5 — Source Data for Figure 2 [file EMBJ-42-e115030-s004.zip › Fig2/fig2d.xlsx]

## Sheet: fig2d
dddG (kcal/mol)	dddG_se
-0.32	0.059
0.37	0.038
0.042	0.027
