# Supplementary material for: Mechanistic basis of ligand efficacy in the calcium‐activated chloride channel TMEM16A
Source: EMBO J. 2023 Nov 20;42(24):e115030. doi: 10.15252/embj.2023115030 (PMC10711664; doi:10.15252/embj.2023115030)
Supplement: Supplementary file 5 — Source Data for Figure 2 [file EMBJ-42-e115030-s004.zip › Fig2/fig2e.xlsx]

## Sheet: fig2e
	WT	L647A/I733A
O0	0.784	0.657
C1	0.147	0.274
C2	0.047	0.05
C3	0.021	0.019
