# Supplementary material for: Mechanistic basis of ligand efficacy in the calcium‐activated chloride channel TMEM16A
Source: EMBO J. 2023 Nov 20;42(24):e115030. doi: 10.15252/embj.2023115030 (PMC10711664; doi:10.15252/embj.2023115030)
Supplement: Supplementary file 5 — Source Data for Figure 2 [file EMBJ-42-e115030-s004.zip › Fig2/fig2f.xlsx]

## Sheet: fig2f_data
	Lopen	Lopen_se
WT	5.33	0.233
L647V	4.674	0.422
I733V	4.204	0.205
L647V+I733V	2.612	0.219
L647A	2.796	0.178
I733A	2.644	0.095
L647A+I733A	2.402	0.134

## Sheet: fig2f_lfer
	Lopen
ki	2548.03
phi	0.08
ki_se	658.82
phi_se	0.21
