# Supplementary material for: Mechanistic basis of ligand efficacy in the calcium‐activated chloride channel TMEM16A
Source: EMBO J. 2023 Nov 20;42(24):e115030. doi: 10.15252/embj.2023115030 (PMC10711664; doi:10.15252/embj.2023115030)
Supplement: Supplementary file 6 — Source Data for Figure 3 [file EMBJ-42-e115030-s007.zip]

Archive with 6 entries (5 files):
- Fig3/
- Fig3/fig3a.xlsx
- Fig3/fig3c.xlsx
- Fig3/fig3d.xlsx
- Fig3/fig3e.xlsx
- Fig3/fig3f.xlsx
