# Supplementary material for: Mechanistic basis of ligand efficacy in the calcium‐activated chloride channel TMEM16A
Source: EMBO J. 2023 Nov 20;42(24):e115030. doi: 10.15252/embj.2023115030 (PMC10711664; doi:10.15252/embj.2023115030)
Supplement: Supplementary file 6 — Source Data for Figure 3 [file EMBJ-42-e115030-s007.zip › Fig3/fig3a.xlsx]

## Sheet: fig3a_avr
V (mV)	WT	L647V	I733V	L647V/I733V
120	0.26	0.18	0.25	0.13
100	0.22	0.14	0.21	0.1
80	0.18	0.11	0.17	0.07
60	0.14	0.08	0.13	0.05
40	0.09	0.05	0.09	0.03
20	0.05	0.02	0.04	0.01
0	0	0	0	0
-20	-0.05	-0.02	-0.04	-0.01
-40	-0.09	-0.04	-0.09	-0.02
-60	-0.14	-0.06	-0.13	-0.03
-80	-0.18	-0.08	-0.17	-0.04
-100	-0.22	-0.1	-0.21	-0.05

## Sheet: fig3a_sem
V (mV)	WT	L647V	I733V	L647V/I733V
120	0.0172	0.0094	0.0158	0.0026
100	0.0148	0.0075	0.0135	0.002
80	0.012	0.0058	0.0109	0.0015
60	0.0092	0.0041	0.0083	0.0011
40	0.0062	0.0026	0.0055	0.0007
20	0.0031	0.0013	0.0028	0.0003
0.0001	-0.0004	-0.0001	-0.0002	0.0001
-20	-0.0033	-0.0012	-0.0028	-0.0003
-40	-0.0065	-0.0023	-0.0055	-0.0006
-60	-0.0095	-0.0034	-0.0081	-0.0009
-80	-0.0125	-0.0044	-0.0107	-0.0011
-100	-0.0153	-0.0054	-0.0132	-0.0013
