# Supplementary material for: Mechanistic basis of ligand efficacy in the calcium‐activated chloride channel TMEM16A
Source: EMBO J. 2023 Nov 20;42(24):e115030. doi: 10.15252/embj.2023115030 (PMC10711664; doi:10.15252/embj.2023115030)
Supplement: Supplementary file 6 — Source Data for Figure 3 [file EMBJ-42-e115030-s007.zip › Fig3/fig3c.xlsx]

## Sheet: fig3c_data
	β/βwt	σβ	σh
WT	1	1.04	2.14
L647A	0.9	0.55	0.73
I733A	1	0.96	1.87
L647A/I733A	0.92	0.31	0.34

## Sheet: fig3c_95ci
	β/βwt	σβ	σh
WT	0.00016	0.011	0.164
L647A	0.00025	0.011	0.062
I733A	0.00019	0.013	0.176
L647A/I733A	0.0002	0.005	0.016
