# Supplementary material for: Mechanistic basis of ligand efficacy in the calcium‐activated chloride channel TMEM16A
Source: EMBO J. 2023 Nov 20;42(24):e115030. doi: 10.15252/embj.2023115030 (PMC10711664; doi:10.15252/embj.2023115030)
Supplement: Supplementary file 6 — Source Data for Figure 3 [file EMBJ-42-e115030-s007.zip › Fig3/fig3d.xlsx]

## Sheet: fig3d
	ddG (kcal/mol)	ddG_sd
β	-0.011	0.017
σβ	0.292	0.009
σh	0.358	0.046
