# Supplementary material for: Mechanistic basis of ligand efficacy in the calcium‐activated chloride channel TMEM16A
Source: EMBO J. 2023 Nov 20;42(24):e115030. doi: 10.15252/embj.2023115030 (PMC10711664; doi:10.15252/embj.2023115030)
Supplement: Supplementary file 6 — Source Data for Figure 3 [file EMBJ-42-e115030-s007.zip › Fig3/fig3e.xlsx]

## Sheet: fig3e
V (mV)	IC50 (M)	IC50_ci
140	5.279e-06	2.574e-07
120	4.877e-06	2.391e-07
100	4.841e-06	2.374e-07
80	5.124e-06	2.502e-07
60	5.669e-06	2.75e-07
40	6.614e-06	3.186e-07
20	7.828e-06	3.754e-07
0	9.785e-06	4.683e-07
-20	1.217e-05	5.833e-07
-40	1.5e-05	7.215e-07
-60	1.776e-05	8.588e-07
-80	2.102e-05	1.022e-06
-100	2.426e-05	1.187e-06
-120	2.73e-05	1.343e-06
-140	2.844e-05	1.402e-06
