# Supplementary material for: Mechanistic basis of ligand efficacy in the calcium‐activated chloride channel TMEM16A
Source: EMBO J. 2023 Nov 20;42(24):e115030. doi: 10.15252/embj.2023115030 (PMC10711664; doi:10.15252/embj.2023115030)
Supplement: Supplementary file 6 — Source Data for Figure 3 [file EMBJ-42-e115030-s007.zip › Fig3/fig3f.xlsx]

## Sheet: fig3f
	IC50 (M)	IC50_se	zb	zb_se
WT	4.31e-06	1.73e-08	0.31	0.002
L647V	9.42e-06	3.81e-08	0.28	0.004
I733V	5.67e-06	2.42e-08	0.3	0.004
L647V/I733V	9.84e-06	3.59e-08	0.26	0.003
