# Supplementary material for: Mechanistic basis of ligand efficacy in the calcium‐activated chloride channel TMEM16A
Source: EMBO J. 2023 Nov 20;42(24):e115030. doi: 10.15252/embj.2023115030 (PMC10711664; doi:10.15252/embj.2023115030)
Supplement: Supplementary file 7 — Source Data for Figure 5 [file EMBJ-42-e115030-s008.zip]

Archive with 8 entries (7 files):
- Fig5/
- Fig5/fig5b.xlsx
- Fig5/fig5c.xlsx
- Fig5/fig5d.xlsx
- Fig5/fig5e.xlsx
- Fig5/fig5f.xlsx
- Fig5/fig5g.xlsx
- Fig5/fig5h.xlsx
