# Supplementary material for: Mechanistic basis of ligand efficacy in the calcium‐activated chloride channel TMEM16A
Source: EMBO J. 2023 Nov 20;42(24):e115030. doi: 10.15252/embj.2023115030 (PMC10711664; doi:10.15252/embj.2023115030)
Supplement: Supplementary file 7 — Source Data for Figure 5 [file EMBJ-42-e115030-s008.zip › Fig5/fig5b.xlsx]

## Sheet: fig5b_data
	WT	L647V/I733V	I641A	L647V/I733V/ I641A
Lopen	4.607	2.411	11.64	10.942
Lpre-open	3.016	3.885	2.768	2.732
La6	2.195	1.992	6.017	1.573

## Sheet: fig5b_95ci
	WT	L647V/I733V	I641A	L647V/I733V/ I641A
Lopen	0.397	0.401	0.639	2.528
Lpre-open	0.154	0.433	0.093	0.489
La6	0.101	0.129	0.16	0.115
