# Supplementary material for: Mechanistic basis of ligand efficacy in the calcium‐activated chloride channel TMEM16A
Source: EMBO J. 2023 Nov 20;42(24):e115030. doi: 10.15252/embj.2023115030 (PMC10711664; doi:10.15252/embj.2023115030)
Supplement: Supplementary file 7 — Source Data for Figure 5 [file EMBJ-42-e115030-s008.zip › Fig5/fig5c.xlsx]

## Sheet: fig5c
	tau (ms)	tau_95ci
WT	1.815	0.028
L647V/I733V	0.714	0.025
I641A	4.56	0.05
L647V/I733V/ I641A	4.692	0.115
