# Supplementary material for: Mechanistic basis of ligand efficacy in the calcium‐activated chloride channel TMEM16A
Source: EMBO J. 2023 Nov 20;42(24):e115030. doi: 10.15252/embj.2023115030 (PMC10711664; doi:10.15252/embj.2023115030)
Supplement: Supplementary file 7 — Source Data for Figure 5 [file EMBJ-42-e115030-s008.zip › Fig5/fig5d.xlsx]

## Sheet: fig5d_avr
V (mV)	WT	L647V/I733V	I641A	L647V/I733V/ I641A
120	1	1	1	1
100	0.86	0.77	0.86	0.81
80	0.69	0.55	0.7	0.63
60	0.53	0.38	0.53	0.46
40	0.36	0.23	0.36	0.3
20	0.18	0.11	0.18	0.15
0	0	0	-0.01	0
-20	-0.19	-0.09	-0.2	-0.13
-40	-0.37	-0.18	-0.4	-0.25
-60	-0.54	-0.26	-0.6	-0.36
-80	-0.71	-0.34	-0.79	-0.46
-100	-0.87	-0.42	-0.97	-0.56

## Sheet: fig5d_sem
V (mV)	WT	L647V/I733V	I641A	L647V/I733V/ I641A
120	0	0	0	0
100	0.007	0.003	0.001	0.002
80	0.007	0.006	0.001	0.003
60	0.005	0.005	0.001	0.003
40	0.004	0.005	0.001	0.003
20	0.002	0.002	0.002	0.002
0	0.003	0.001	0.001	0.001
-20	0.005	0.003	0.002	0.002
-40	0.009	0.006	0.004	0.005
-60	0.011	0.008	0.006	0.007
-80	0.013	0.009	0.009	0.01
-100	0.016	0.009	0.013	0.013
