# Supplementary material for: Mechanistic basis of ligand efficacy in the calcium‐activated chloride channel TMEM16A
Source: EMBO J. 2023 Nov 20;42(24):e115030. doi: 10.15252/embj.2023115030 (PMC10711664; doi:10.15252/embj.2023115030)
Supplement: Supplementary file 7 — Source Data for Figure 5 [file EMBJ-42-e115030-s008.zip › Fig5/fig5e.xlsx]

## Sheet: fig5e_data
	σβ	σh
WT	1.042	2.139
L647V/I733V	0.308	0.343
I550A/I641A	1.211	2.16
L647V/I733V/I550A/I641A	0.575	1.139

## Sheet: fig5e_95ci
	σβ	σh
WT	0.011	0.164
L647V/I733V	0.005	0.016
I550A/I641A	0.029	0.348
L647V/I733V/I550A/I641A	0.007	0.075
