# Supplementary material for: Mechanistic basis of ligand efficacy in the calcium‐activated chloride channel TMEM16A
Source: EMBO J. 2023 Nov 20;42(24):e115030. doi: 10.15252/embj.2023115030 (PMC10711664; doi:10.15252/embj.2023115030)
Supplement: Supplementary file 7 — Source Data for Figure 5 [file EMBJ-42-e115030-s008.zip › Fig5/fig5f.xlsx]

## Sheet: fig5f
	ddG (kcal/mol)	ddG_sd
σβ	-0.276	0.01
σh	-0.692	0.058
