# Supplementary material for: Mechanistic basis of ligand efficacy in the calcium‐activated chloride channel TMEM16A
Source: EMBO J. 2023 Nov 20;42(24):e115030. doi: 10.15252/embj.2023115030 (PMC10711664; doi:10.15252/embj.2023115030)
Supplement: Supplementary file 7 — Source Data for Figure 5 [file EMBJ-42-e115030-s008.zip › Fig5/fig5g.xlsx]

## Sheet: fig5g_left
	σβ ratio	σβ ratio_95ci
WT	1	0.014
+I550A	1.081	0.032
+I641A	1.162	0.031
+I550A/I641A	1.174	0.022

## Sheet: fig5g_right
	σβ ratio	σβ ratio_95ci
L647V/I733V	1	0.013
+I550A	1.552	0.026
+I641A	1.692	0.026
+I550A/I641A	1.991	0.049
