# Supplementary material for: Mechanistic basis of ligand efficacy in the calcium‐activated chloride channel TMEM16A
Source: EMBO J. 2023 Nov 20;42(24):e115030. doi: 10.15252/embj.2023115030 (PMC10711664; doi:10.15252/embj.2023115030)
Supplement: Supplementary file 7 — Source Data for Figure 5 [file EMBJ-42-e115030-s008.zip › Fig5/fig5h.xlsx]

## Sheet: fig5h_dddE
	dddE_σβ	dddE_σβ_se
WT	0.039	0.012
L647V/I733V	0.161	0.009

## Sheet: fig5h_ddddE
ddddE_σβ	ddddE_σβ_se
0.122	0.015
